# Supplementary material for: YAP Activation and Implications in Patients and a Mouse Model of Biliary Atresia
Source: Front Pediatr. 2021 Jan 21;8:618226. doi: 10.3389/fped.2020.618226 (PMC7859521; doi:10.3389/fped.2020.618226)
Supplement: Supplementary file 4 [file Data_Sheet_2.zip]

Archive with 1 entries (1 files):
- Supplemental Table3.xlsx
