# Supplementary material for: YAP Activation and Implications in Patients and a Mouse Model of Biliary Atresia
Source: Front Pediatr. 2021 Jan 21;8:618226. doi: 10.3389/fped.2020.618226 (PMC7859521; doi:10.3389/fped.2020.618226)
Supplement: Supplementary file 4 [file Data_Sheet_2.zip › Supplemental Table3.xlsx]

## Sheet: >36 sum 
GeneID	GeneType	Ctrl001_combined_R1	Ctrl002_combined_R1	Ctrl003_combined_R1	YAP-KO004_combined_R1	YAP-KO005_combined_R1	YAP-KO006_combined_R1	YAP-KO/CTRL	t YAP-KO/CTRL	sum count	AccID	Symbol	KeggID	Description
CH17-360D5.3	mRNA	0.238124	0.421365	0.201192	0.106384	0	0.0482961	0.179718	0.0345013	1.01536	NM_001278795.1	CH17-360D5.1	hsa:100996758	neuropeptide Y receptor type 4-like
TNNC1	mRNA	0.162331	0.837803	0.91436	0.120871	0.0721386	0.0548728	0.129477	0.0813967	2.16238	NM_003280.2	TNNC1	hsa:7134	Troponin C, slow skeletal and cardiac muscles
ANKRD1	mRNA	11.4496	13.8938	9.80398	0.133209	0.0530013	0.0604738	0.00701857	0.00061022	35.394	NM_014391.2	ANKRD1	hsa:27063	Ankyrin repeat domain-containing protein 1
MATN2	mRNA	0.871838	0.656933	0.809473	0.374521	0.689727	0.485784	0.662904	0.0792628	3.88828	NM_030583.2	MATN2	hsa:4147	Matrilin 2, isoform CRA_b
CTGF	mRNA	14.5815	16.7588	13.7658	0.16906	0.224219	0.272886	0.0147688	7.76322e-05	45.7723	NM_001901.2	CTGF	hsa:1490	cDNA, FLJ96197, highly similar to Homo sapiens connective tissue growth factor (CTGF), mRNA
THBS1	mRNA	0.870245	1.24223	0.945811	0.0282551	0.0539625	0.0872249	0.0554044	0.0011049	3.22773	NM_003246	THBS1	hsa:7057	Thrombospondin 1, isoform CRA_a
CYR61	mRNA	26.7293	27.7754	25.7079	4.04832	3.98489	3.53633	0.144236	3.18234e-06	91.7821	NM_001554.4	CYR61	hsa:3491	cDNA FLJ58182, highly similar to Protein CYR61
NMNAT2	mRNA	1.06976	0.868121	0.968409	6.78098	7.15872	6.91762	7.17661	1.13308e-06	23.7636	NM_170706.3	NMNAT2	hsa:23057	cDNA FLJ77295, highly similar to Homo sapiens nicotinamide nucleotide adenylyltransferase 2 (NMNAT2), transcript variant 1, mRNA
SLC2A3	mRNA	8.50216	8.7623	10.2501	4.02139	4.34862	4.50079	0.467782	0.000970906	40.3853	NM_006931.2	SLC2A3	hsa:6515	cDNA FLJ57557, highly similar to Solute carrier family 2, facilitated glucose transporter member 3
GPC5	mRNA	1.62301	1.55956	2.07942	0.728069	0.727168	0.728508	0.415003	0.0033088	7.44574	NM_004466.5	GPC5	hsa:2262	Glypican-5
AP1M2	mRNA	2.57478	1.95616	2.17544	0	0	0	0	0.00024742	6.70638	NM_005498.4	AP1M2	hsa:10053	cDNA FLJ13801 fis, clone THYRO1000173, highly similar to AP-1 complex subunit mu-2
FSTL3	mRNA	2.8165	3.18336	2.76212	1.57287	1.15535	1.00438	0.426	0.00147014	12.4946	NM_005860.2	FSTL3	hsa:10272	Follistatin-like 3 (Secreted glycoprotein), isoform CRA_a
DTX4	mRNA	1.04586	1.02557	1.04565	2.82684	2.92806	2.63028	2.69007	3.66748e-05	11.5023	NM_015177.1	DTX4	hsa:23220	E3 ubiquitin-protein ligase DTX4
MME	mRNA	1.94521	2.25965	2.01006	0.351681	0.317169	0.454131	0.180691	8.34409e-05	7.3379	NM_007289.2	MME	hsa:4311	Neprilysin
TPM1	mRNA	11.194	11.0167	10.6149	7.76137	7.07746	6.82519	0.659974	0.000344227	54.4896	NM_001301289.1	TPM1	hsa:7168	Tropomyosin 1 (Alpha) isoform 4
SOCS3	mRNA	2.7482	2.92798	2.05148	0.401762	0.460378	0.466921	0.171988	0.00135213	9.05672	NM_003955.4	SOCS3	hsa:9021	Suppressor of cytokine signaling 3, isoform CRA_a
SNAPC1	mRNA	3.92492	3.29243	3.70725	2.4152	2.60644	2.5083	0.689265	0.00426987	18.4545	NM_003082.3	SNAPC1	hsa:6617	snRNA-activating protein complex subunit 1
EDIL3	mRNA	2.03889	2.70589	2.13576	0.213781	0.177516	0.303815	0.101026	0.000619478	7.57565	NM_005711.4	EDIL3	hsa:10085	cDNA FLJ50929, highly similar to EGF-like repeat and discoidin I-likedomain-containing protein 3
RP11-490M8.1	mRNA	1.18229	2.61511	1.92974	0.720274	0.716459	1.08996	0.441178	0.0689396	8.25384
AMOTL2	mRNA	12.3557	14.6848	10.5313	1.14677	1.55444	0.98827	0.0981979	0.000742206	41.2613	NM_016201.3	AMOTL2	hsa:51421	Angiomotin-like protein 2
SPX	mRNA	1.71638	2.12832	1.62962	0.619645	0.693408	0.773589	0.381169	0.00213167	7.56097	NM_030572.2	SPX	hsa:80763	Spexin
C1orf198	mRNA	14.9073	15.0658	14.1826	18.7113	18.4332	17.1441	1.22948	0.00366242	98.4442	NM_032800.2	C1orf198	hsa:84886	Uncharacterized protein C1orf198
AJUBA	mRNA	9.08228	10.5651	10.0405	3.25763	2.94094	2.63954	0.2977	0.000121111	38.526	NM_198086.2	AJUBA	hsa:84962	LIM domain-containing protein ajuba
KRT8	mRNA	167.867	163.368	168.159	48.7111	48.0835	46.6668	0.287271	2.32128e-07	642.856	NM_002273.3	KRT8	hsa:3856	Keratin, type II cytoskeletal 8
COL26A1	mRNA	3.0739	2.79712	3.06837	1.04301	1.12394	1.01277	0.355698	3.87439e-05	12.1191	NM_133457.4	COL26A1	hsa:136227	Collagen alpha-1(XXVI) chain
EFEMP1	mRNA	2.65376	3.16511	2.84394	2.09222	2.5494	2.6252	0.838853	0.10585	15.9296	NM_004105.3	EFEMP1	hsa:2202	cDNA FLJ77823, highly similar to Homo sapiens EGF-containing fibulin-like extracellular matrix protein 1, transcript variant 3, mRNA
BMP4	mRNA	7.20275	7.12617	6.04663	4.10259	3.93951	3.93307	0.587723	0.00176052	32.3507	NM_130851.2	BMP4	hsa:652	Bone morphogenetic protein 4 preproprotein
KRT18	mRNA	156.919	148.062	152.555	49.9759	50.6615	47.9169	0.324683	2.76553e-06	606.09	NM_199187.1	KRT18	hsa:3875	Keratin 18, isoform CRA_a
DUSP1	mRNA	18.4123	19.4365	19.5899	19.4984	19.2479	18.4347	0.995514	0.869266	114.62	NM_004417.3	DUSP1	hsa:1843	cDNA, FLJ79220, highly similar to Dual specificity protein phosphatase 1 (EC3.1.3.48)
MOSPD1	mRNA	4.67597	4.76651	5.36024	5.57572	6.81072	6.61501	1.28365	0.0333286	33.8042	NM_019556	MOSPD1	hsa:56180	Motile sperm domain-containing protein 1
SAMD5	mRNA	1.49884	1.89343	1.99236	2.40285	2.8423	3.36751	1.59949	0.0274149	13.9973	NM_001030060.2	SAMD5	hsa:389432	sterile alpha motif domain containing 5
FLT1	mRNA	2.92872	2.77893	3.10484	1.49925	1.3089	1.49063	0.487805	0.000182607	13.1113	NM_002019.4	FLT1	hsa:2321	Soluble VEGFR1 variant 2
GADD45B	mRNA	6.97776	6.84996	8.05256	3.15241	3.2141	2.26595	0.394532	0.000833733	30.5127	NM_015675.3	GADD45B	hsa:4616	Growth arrest and DNA damage-inducible protein GADD45 beta
RP11-618G20.1	mRNA	4.69872	3.98804	4.90476	2.19684	2.40372	2.99194	0.55862	0.0054478	21.184
RHOXF1P1	mRNA	6.31855	5.29735	5.9198	8.59384	7.33683	7.4411	1.33281	0.0177384	40.9075	NR_131250.1	RHOXF1P1	hsa:101928941	uncharacterized LOC101928941
ANXA3	mRNA	4.34705	5.35663	4.86028	0.434572	0.733368	0.789143	0.134379	0.000174811	16.521	NM_005139.2	ANXA3	hsa:306	Annexin A3
CITED2	mRNA	28.5928	31.271	30.0566	15.3237	16.6647	15.269	0.525547	9.3222e-05	137.178	NM_006079.4	CITED2	hsa:10370	Cbp/p300-interacting transactivator 2
ALDH1A2	mRNA	12.9111	12.5273	13.5142	6.7331	6.65478	7.30098	0.531129	6.56336e-05	59.6415	NM_170697.2	ALDH1A2	hsa:8854	cDNA FLJ55560, highly similar to Retinal dehydrogenase 2 (EC 1.2.1.36)
SALL3	mRNA	4.41691	4.27427	4.41765	6.44807	6.11256	6.63355	1.46422	0.000221518	32.303	NM_171999.3	SALL3	hsa:27164	Sal-like protein 3
SNORD126	mRNA	2.55442	1.69504	0	1.14121	2.0433	2.59043	1.35898	0.586636	10.0244	NR_003693.1	SNORD126	hsa:100113391	small nucleolar RNA, C/D box 126
LINGO1	mRNA	1.50657	1.15351	1.46874	4.58783	6.23157	4.87068	3.80014	0.00176341	19.8189	NM_032808.6	LINGO1	hsa:84894	Leucine-rich repeat and immunoglobulin-like domain-containing nogo receptor-interacting protein 1
SCARA3	mRNA	8.68576	7.59805	6.88886	3.32968	4.0641	3.48918	0.469646	0.00196147	34.0556	NM_182826.1	SCARA3	hsa:51435	Scavenger receptor class A member 3
HBEGF	mRNA	5.17693	5.17841	4.38795	3.22252	2.57168	2.9259	0.591462	0.00343104	23.4634	NM_001945.2	HBEGF	hsa:1839	Proheparin-binding EGF-like growth factor
LMO7	mRNA	4.04509	3.72893	4.04013	3.12576	2.78874	2.88648	0.744953	0.0022663	20.6151	NM_015843.1	LMO7	hsa:4008	LIM domain only protein 7
LAMTOR5-AS1	mRNA	7.23459	5.45908	6.88457	8.92201	8.08775	9.97314	1.37821	0.0326844	46.5611	NR_102697.1	LAMTOR5-AS1	hsa:101410535	LAMTOR5 antisense RNA 1
SNORD1B	mRNA	2.80986	1.55378	1.97839	12.5533	14.3599	6.64876	5.29199	0.0183223	39.904	NR_004396.1	SNORD1B	hsa:677849	small nucleolar RNA, C/D box 1B
SNORD72	mRNA	1.47518	3.26295	2.07731	4.39367	3.2778	2.49329	1.49143	0.216476	16.9802	NR_002583.1	SNORD72	hsa:619564	small nucleolar RNA, C/D box 72
SCARNA4	mRNA	2.43957	0.674511	1.61032	6.81189	5.69168	5.5664	3.82482	0.00232438	22.7944	NR_003005.1	SCARNA4	hsa:677771	small Cajal body-specific RNA 4
TUFT1	mRNA	5.98101	6.93634	6.66395	7.10388	6.27112	6.52694	1.01637	0.790334	39.4832	NM_020127.2	TUFT1	hsa:7286	Tuftelin
SLC7A8	mRNA	4.85195	4.22057	4.54289	2.90758	2.8362	2.86704	0.632432	0.000810873	22.2262	NM_182728.2	SLC7A8	hsa:23428	cDNA FLJ37231 fis, clone BRAMY2001068, highly similar to Large neutral amino acids transporter small subunit 2
TIMM8A	mRNA	10.6383	11.4517	10.1119	11.4595	13.8361	12.6822	1.17936	0.0712242	70.1796	NM_032696.1	TIMM8A	hsa:1678	Mitochondrial import inner membrane translocase subunit Tim8 A
FLNC	mRNA	27.457	26.6775	26.4389	13.5951	13.5907	13.8374	0.50914	2.02448e-06	121.597	NM_001458.4	FLNC	hsa:2318	cDNA FLJ10186 fis, clone HEMBA1004534, highly similar to Filamin-C
LOXL4	mRNA	2.62757	2.87022	2.6727	0.408937	0.387629	0.404058	0.146947	6.39933e-06	9.37111	NM_032211.6	LOXL4	hsa:84171	Lysyl oxidase homolog 4
SMIM10L2B	mRNA	2.48648	2.17768	2.61087	1.68555	1.99279	1.98224	0.778083	0.0301581	12.9356	NR_024493.1	SMIM10L2B	hsa:644596	long intergenic non-protein coding RNA 87
HACD1	mRNA	2.53227	2.64497	3.25015	2.53368	2.4382	2.81762	0.924307	0.443511	16.2169	NM_014241.3	HACD1	hsa:9200	Very-long-chain (3R)-3-hydroxyacyl-CoA dehydratase 1
RNU5B-1	mRNA	2.03473	3.75051	2.86526	2.65135	10.8506	6.53413	2.31618	0.191791	28.6866	NR_002757.3	RNU5B-1	hsa:26832	RNA, U5B small nuclear 1
SDC2	mRNA	31.3428	32.1405	29.8306	19.7183	22.0996	22.021	0.684132	0.000684213	157.153	NM_002998.3	SDC2	hsa:6383	Syndecan-2
RP11-54H7.4	mRNA	11.9745	9.25988	14.6918	0.0104487	0.012472	0.0284608	0.00143019	0.00158759	35.9776
NRN1	mRNA	4.47074	4.38695	4.32821	10.1581	9.11575	9.08973	2.15105	0.00013968	41.5494	NM_016588.2	NRN1	hsa:51299	Neuritin
CTH	mRNA	5.77369	6.30027	5.93517	4.64302	3.43816	5.17198	0.735913	0.0416843	31.2623	NM_153742.4	CTH	hsa:1491	Cystathionine gamma-lyase
PBK	mRNA	18.7404	20.2535	19.8316	22.2588	24.4891	27.0282	1.25415	0.0263483	132.602	NM_018492.3	PBK	hsa:55872	Lymphokine-activated killer T-cell-originated protein kinase
ARMCX5-GPRASP2	mRNA	2.46927	2.35422	2.36058	3.16211	4.73933	4.57642	1.73688	0.0245873	19.6619	NM_001199818.1	ARMCX5-GPRASP2	hsa:100528062	ARMCX5-GPRASP2 readthrough
GAB2	mRNA	4.52014	4.47771	4.28283	2.98585	3.39187	2.73066	0.685837	0.00250594	22.3891	NM_080491.2	GAB2	hsa:9846	GRB2-associated-binding protein 2
RHBDF1	mRNA	2.6427	2.19565	2.55498	1.52721	1.0517	1.34664	0.530958	0.00403587	11.3189	NM_022450.3	RHBDF1	hsa:64285	Inactive rhomboid protein 1
SDC1	mRNA	5.23552	5.68446	5.22642	6.39492	6.59743	6.14571	1.18528	0.00753851	35.2845	NM_002997.4	SDC1	hsa:6382	cDNA FLJ60837, highly similar to Syndecan-1
TSPAN4	mRNA	2.97479	2.83564	2.33389	2.46818	2.24736	2.28409	0.859449	0.138021	15.144	NM_003271.4	TSPAN4	hsa:7106	Tetraspanin-4
AC005682.5	mRNA	2.63202	3.1469	3.56862	2.22464	2.60801	2.8134	0.817975	0.152096	16.9936	NM_032581.3	FAM126A	hsa:84668	Hyccin
SLC48A1	mRNA	5.8027	5.63698	5.70053	2.861	3.29304	2.69043	0.516007	0.000118491	25.9847	NM_017842.2	SLC48A1	hsa:55652	cDNA FLJ57264
TNFRSF10D	mRNA	12.4085	13.5141	12.0717	7.25241	7.36717	7.41925	0.580056	0.000265015	60.0331	NM_003840.4	TNFRSF10D	hsa:8793	Tumor necrosis factor receptor superfamily member 10D
WWC2	mRNA	10.7861	11.1451	10.8926	7.69614	7.70093	7.94597	0.711162	1.95534e-05	56.1669	NM_024949.5	WWC2	hsa:80014	Protein WWC2
TCEAL9	mRNA	11.5933	12.7819	10.6519	4.93085	10.0487	15.0325	0.856827	0.604832	65.0391	NM_016303.2	WBP5	hsa:51186	WW domain-binding protein 5
CRIM1	mRNA	13.8069	12.1496	12.3964	9.88427	9.30558	9.98664	0.760737	0.00539587	67.5294	NM_016441.2	CRIM1	hsa:51232	Cysteine-rich motor neuron 1 protein
GLS2	mRNA	2.54077	2.71307	2.66796	1.94078	1.55738	2.01388	0.695807	0.00596055	13.4338	NM_138566.1	GLS2	hsa:27165	Glutaminase liver isoform, mitochondrial
KRT19	mRNA	21.6784	18.1536	19.8465	0.0632183	0	0.0573994	0.00202112	4.07656e-05	59.7991	NM_002276.4	KRT19	hsa:3880	Keratin, type I cytoskeletal 19
TNFRSF12A	mRNA	9.58837	9.02269	8.36867	3.48247	3.6255	3.04306	0.376247	0.00014074	37.1307	NM_016639.2	TNFRSF12A	hsa:51330	Tumor necrosis factor receptor superfamily member 12A
NPAS1	mRNA	5.18438	5.17879	4.74926	5.37535	4.85554	5.1067	1.0149	0.736564	30.45	NM_002517.2	NPAS1	hsa:4861	Neuronal PAS domain-containing protein 1
RND3	mRNA	11.2759	11.4209	11.086	9.60374	8.72506	9.85463	0.834255	0.00632297	61.9662	NM_005168.4	RND3	hsa:390	cDNA, FLJ93726, highly similar to Homo sapiens ras homolog gene family, member E (ARHE), mRNA
ZNF280C	mRNA	5.07643	5.00403	5.30759	4.95876	5.4663	5.83668	1.05678	0.342127	31.6498	NM_017666.4	ZNF280C	hsa:55609	Zinc finger protein 280C
SNORA40	mRNA	1.84397	2.03934	3.89496	7.89488	2.86807	6.85653	2.26522	0.120256	25.3978	NR_002973.1	SNORA40	hsa:677822	small nucleolar RNA, H/ACA box 40
CNN2	mRNA	20.0683	18.6811	19.3797	3.95547	4.09653	4.26037	0.211811	3.10318e-06	70.4414	NM_201277	CNN2	hsa:1265	cDNA FLJ52495, highly similar to Calponin-2
MIR1244-2	mRNA	27.3053	31.7337	29.3267	25.3282	106.741	28.6288	1.81855	0.416544	249.063	NR_036262.1	MIR1244-2	hsa:100422885	microRNA 1244-2
ATF3	mRNA	11.8033	11.4816	12.209	10.0075	10.8481	8.99148	0.840905	0.0309383	65.3409	NM_004024.4	ATF3	hsa:467	Cyclic AMP-dependent transcription factor ATF-3
PVT1	mRNA	6.50618	5.30061	6.65131	7.96498	6.29708	6.57441	1.12885	0.302513	39.2946	NR_003367	PVT1	hsa:5820	Pvt1 oncogene (non-protein coding)
APOC1	mRNA	2.56925	3.15718	2.89437	4.78266	3.65363	3.99505	1.44202	0.0276163	21.0521	NM_001645.3	APOC1	hsa:341	Apolipoprotein C-I, isoform CRA_a
TSPAN12	mRNA	4.09127	3.32747	3.5785	5.73156	5.47315	6.23054	1.58542	0.00245851	28.4325	NM_012338.3	TSPAN12	hsa:23554	Tetraspanin-12
AMOT	mRNA	4.84269	5.12988	4.59796	3.34973	4.04138	3.80448	0.768373	0.0115206	25.7661	NM_133265.2	AMOT	hsa:154796	Angiomotin
IKBKGP1	mRNA	3.18958	4.05461	1.04543	4.1357	4.64329	4.05246	1.5479	0.172729	21.1211	IKBKGP1	IKBKGP1		inhibitor of kappa light polypeptide gene enhancer in B-cells, kinase gamma pseudogene 1
WFDC21P	mRNA	7.36809	8.49402	9.9579	0.767149	0.332983	0.379929	0.0573222	0.00044118	27.3001	NR_030732.1	WFDC21P	hsa:645638	WAP four-disulfide core domain 21, pseudogene
ARL4C	mRNA	7.54805	7.90327	7.18492	4.53272	4.65247	4.84119	0.619642	0.000221396	36.6626	NM_005737.3	ARL4C	hsa:10123	ADP-ribosylation factor-like 4C, isoform CRA_a
KLHL5	mRNA	19.5714	19.0537	20.7913	13.7904	13.628	16.0386	0.731395	0.00467524	102.873	NM_199039.3	KLHL5	hsa:51088	Kelch-like protein 5
CMC4	mRNA	2.62965	2.20084	2.66466	2.81798	2.60566	2.63067	1.0746	0.317849	15.5495	NM_001018024.2	CMC4	hsa:100272147	Cx9C motif-containing protein 4
MDK	mRNA	25.6182	26.8379	23.1467	13.519	16.5677	13.3174	0.574106	0.0020773	119.007	NM_002391.4	MDK	hsa:4192	Mutant truncated midkine C
FAM107B	mRNA	13.2617	13.7817	13.4463	12.2698	12.027	13.6172	0.936388	0.172448	78.4036	NM_031453.3	FAM107B	hsa:83641	Protein FAM107B
EEF1A2	mRNA	48.4176	41.9661	48.2359	37.7821	37.4381	38.0033	0.816793	0.0164078	251.843	NM_001958.3	EEF1A2	hsa:1917	Elongation factor 1-alpha 2
KCNJ8	mRNA	7.83798	6.57415	8.85183	10.7037	10.8446	10.4198	1.37415	0.0123811	55.2321	NM_004982.3	KCNJ8	hsa:3764	Potassium inwardly-rectifying channel, subfamily J, member 8, isoform CRA_a
RAB9B	mRNA	2.34055	2.35638	2.50519	3.50509	2.93847	3.60821	1.39567	0.0114731	17.2539	NM_016370.2	RAB9B	hsa:51209	Ras-related protein Rab-9B
UAP1L1	mRNA	4.05685	3.29351	3.88907	4.91948	4.92116	4.63846	1.28824	0.012441	25.7185	NM_207309.2	UAP1L1	hsa:91373	UDP-N-acetylhexosamine pyrophosphorylase-like protein 1
SNORD6	mRNA	4.8499	4.76777	3.98388	6.6206	3.59211	3.82531	1.03209	0.892572	27.6396	NR_003036.1	SNORD6	hsa:692075	small nucleolar RNA, C/D box 6
KLF5	mRNA	11.0314	11.4072	10.4972	3.64702	4.63267	4.76563	0.396082	0.000113693	45.9812	NM_001730.4	KLF5	hsa:688	Klf5 isoform d
SLC12A4	mRNA	4.77176	4.4282	4.29849	2.96907	3.09276	2.38602	0.625838	0.00291697	21.9463	NM_005072.4	SLC12A4	hsa:6560	Solute carrier family 12 (Potassium/chloride transporters), member 4, isoform CRA_e
VAMP7	mRNA	27.1769	29.2177	28.247	30.5863	32.446	35.5957	1.16524	0.0416527	183.27	NM_005638.5	VAMP7	hsa:6845	Synaptobrevin-like 1, isoform CRA_e
LRRC7	mRNA	5.61023	5.20841	5.63144	0.141797	0.217613	0.177791	0.0326564	2.84426e-06	16.9873	NM_020794.2	LRRC7	hsa:57554	Leucine-rich repeat-containing protein 7
CAPG	mRNA	3.41003	3.68081	3.57263	3.59538	2.29128	3.3751	0.86855	0.318726	19.9252	NM_001747.3	CAPG	hsa:822	cDNA, FLJ94534, highly similar to Homo sapiens capping protein (actin filament), gelsolin-like(CAPG), mRNA
RAB11FIP1	mRNA	14.8166	14.5261	14.425	14.6643	14.8183	14.8569	1.01307	0.220225	88.1072	NM_025151.4	RAB11FIP1	hsa:80223	Rab11 family-interacting protein 1
HPRT1	mRNA	71.1273	72.7882	69.1846	64.6404	81.5186	84.4634	1.08223	0.403819	443.722	NM_000194.2	HPRT1	hsa:3251	Hypoxanthine-guanine phosphoribosyltransferase
MORC4	mRNA	13.9746	15.6935	16.3411	21.2006	22.2692	21.3926	1.40977	0.00128207	110.871	NM_024657.4	MORC4	hsa:79710	cDNA FLJ56908, highly similar to MORC family CW-type zinc finger 4
ASRGL1	mRNA	11.7321	10.0044	10.4872	7.93571	7.60103	8.1894	0.736293	0.00640596	55.9499	NM_025080.3	ASRGL1	hsa:80150	Asparaginase like 1, isoform CRA_a
AKAP12	mRNA	11.4487	11.3254	11.7514	6.85729	8.2909	7.66437	0.660746	0.000843826	57.3381	NM_144497.2	AKAP12	hsa:9590	A-kinase anchor protein 12
IRS1	mRNA	2.9387	2.89591	2.5557	1.20877	1.26991	1.22493	0.441416	0.000218106	12.0939	NM_005544.2	IRS1	hsa:3667	Insulin receptor substrate 1, isoform CRA_a
ARMCX5	mRNA	4.14576	4.21933	4.44115	4.97129	5.17666	5.41645	1.21538	0.00417435	28.3706	NM_022838.3	ARMCX5	hsa:64860	armadillo repeat containing, X-linked 5
PLAC1	mRNA	2.35061	2.37027	2.84763	1.73739	2.44251	1.92802	0.807018	0.141166	13.6764	NM_021796.3	PLAC1	hsa:10761	Placenta-specific protein 1
ALG1L	mRNA	2.29676	3.18863	2.99339	6.00377	6.18914	6.29361	2.18033	0.000299034	26.9653	NM_001195223.1	ALG1L	hsa:200810	Putative glycosyltransferase ALG1-like
MYOF	mRNA	5.00582	5.38725	5.26825	0.0653917	0.0390272	0.0534355	0.0100793	1.36406e-06	15.8192	NM_133337.2	MYOF	hsa:26509	cDNA FLJ36571 fis, clone TRACH2012242, highly similar to Myoferlin
ARL4D	mRNA	3.29444	3.31962	3.01545	3.407	3.93661	3.41512	1.11727	0.13367	20.3883	NM_001661.3	ARL4D	hsa:379	ADP-ribosylation factor-like protein 4D
PLK2	mRNA	6.5785	7.93689	7.3127	1.95934	2.00211	1.84638	0.266072	0.00017377	27.6359	NM_006622.3	PLK2	hsa:10769	cDNA FLJ54984, highly similar to Serine/threonine-protein kinase PLK2 (EC2.7.11.21)
CAV2	mRNA	14.8248	16.3955	13.6054	5.37729	7.24472	7.93984	0.458707	0.00190119	65.3875	NM_198212.2	CAV2	hsa:858	Caveolin-2
ACSL4	mRNA	15.5198	14.7168	15.8223	10.4631	13.2169	15.3047	0.846409	0.176939	85.0437	NM_022977.2	ACSL4	hsa:2182	cDNA FLJ57028, highly similar to Long-chain-fatty-acid--CoA ligase 4 (EC 6.2.1.3)
CRY1	mRNA	10.8452	10.3829	11.7357	13.2933	12.6119	14.4525	1.22431	0.0210271	73.3214	NM_004075.4	CRY1	hsa:1407	cDNA FLJ76110, highly similar to Homo sapiens cryptochrome 1 (CRY1), mRNA
RNY4P7	mRNA	3.27817	2.71912	1.29832	3.66139	7.1019	8.31095	2.61448	0.0602927	26.3699	RNY4P7	RNY4P7		RNA, Ro-associated Y4 pseudogene 7
NT5C2	mRNA	20.4421	20.8854	21.1178	21.7317	21.2069	20.1379	1.01011	0.700569	125.522	NM_012229.4	NT5C2	hsa:22978	cDNA FLJ75877, highly similar to Homo sapiens 5'-nucleotidase, cytosolic II (NT5C2), mRNA
MIR3651	mRNA	3.49672	1.9336	2.76975	4.88186	2.9136	4.87576	1.54526	0.13434	20.8713	NR_037424.1	MIR3651	hsa:100500918	microRNA 3651
FMR1	mRNA	16.2728	16.3665	17.6421	19.2758	20.9671	22.8205	1.25421	0.0187507	113.345	NM_002024.5	FMR1	hsa:2332	Fragile X mental retardation protein 1
GPRASP2	mRNA	3.98879	4.20134	4.42385	3.82981	4.43815	3.65978	0.945596	0.440801	24.5417	NM_138437.5	GPRASP2	hsa:114928	G-protein coupled receptor-associated sorting protein 2
MTM1	mRNA	3.09844	2.44592	2.99484	3.15493	2.75872	2.89785	1.03189	0.71714	17.3507	NM_000252.2	MTM1	hsa:4534	Myotubularin 1, isoform CRA_a
SNORA71C	mRNA	39.6317	32.4671	34.4152	58.3637	52.0534	51.5031	1.52018	0.00384011	268.434	NR_003017.2	SNORA71C	hsa:677839	small nucleolar RNA, H/ACA box 71C
SNORD111B	mRNA	1.47518	1.63147	5.19328	6.0413	1.31112	10.4718	2.14751	0.336637	26.1241	NR_037420.1	SNORD111B	hsa:100113402	small nucleolar RNA, C/D box 111B
IDS	mRNA	12.9647	14.5781	12.5091	13.8978	14.7649	16.1005	1.11763	0.154831	84.8152	NM_006123.4	IDS	hsa:3423	Iduronate 2-sulfatase (Hunter syndrome), isoform CRA_e
PGRMC1	mRNA	110.418	114.103	115.682	121.211	116.279	130.637	1.08208	0.106946	708.33	NM_006667.4	PGRMC1	hsa:10857	Membrane-associated progesterone receptor component 1
SLC5A3	mRNA	12.0366	9.44458	13.2972	11.8799	9.02924	13.8432	0.99925	0.996377	69.5307	NM_006933.6	SLC5A3	hsa:6526	Sodium/myo-inositol cotransporter
ITGB8	mRNA	4.02327	4.18106	3.88353	0.753115	0.827035	0.948195	0.209164	6.51736e-06	14.6162	NM_002214.2	ITGB8	hsa:3696	Integrin beta-8
SNORA70	mRNA	9.25602	11.9428	9.23249	22.3991	18.8527	16.1656	1.88679	0.0111596	87.8487	NR_000011.1	SNORA70	hsa:26778	small nucleolar RNA, H/ACA box 70
DLC1	mRNA	5.06055	4.24719	4.40177	2.48387	2.46484	2.76414	0.562591	0.00171433	21.4224	NM_182643.2	DLC1	hsa:10395	cDNA FLJ76742, highly similar to Homo sapiens deleted in liver cancer 1 (DLC1), transcript variant 2, mRNA
AC156455.1	mRNA	13.2155	11.7412	11.538	9.79105	9.74897	9.4259	0.793701	0.00974167	65.4607	NM_014938.5	MLXIP	hsa:22877	MLX-interacting protein
ARMCX3	mRNA	9.58668	8.65453	9.6013	11.7675	13.0901	13.6683	1.38371	0.00522148	66.3684	NM_177948.2	ARMCX3	hsa:51566	Armadillo repeat containing, X-linked 3, isoform CRA_a
MIR6075	mRNA	1.24226	2.28979	2.18664	3.23744	1.1041	2.51953	1.19976	0.620092	12.5798	NR_106723.1	MIR6075	hsa:102466103	microRNA 6075
FBLN5	mRNA	2.51647	4.20156	3.56649	1.68639	2.59735	2.10741	0.621433	0.0804026	16.6757	NM_006329.3	FBLN5	hsa:10516	Fibulin 5, isoform CRA_b
VMA21	mRNA	38.2122	42.7773	36.4641	45.781	51.1217	60.9763	1.34418	0.0493795	275.333	NM_001017980.3	VMA21	hsa:203547	Vacuolar ATPase assembly integral membrane protein VMA21
RP11-33E12.2	mRNA	3.27627	2.91391	3.50856	2.94276	2.53519	2.83453	0.857068	0.0943995	18.0112
SAMD4A	mRNA	3.59817	3.94756	3.93999	2.53988	2.87053	2.59217	0.696742	0.00166983	19.4883	NM_015589.5	SAMD4A	hsa:23034	Protein Smaug homolog 1
ULK4P1	mRNA	3.10209	3.43075	2.89636	5.32262	4.31546	4.51356	1.50083	0.0103313	23.5808	NR_026858.1	ULK4P1	hsa:89838	ULK4 pseudogene 1
LRCH2	mRNA	9.8884	9.92984	10.2074	6.55173	8.12899	9.21033	0.795688	0.0583643	53.9167	NM_020871.3	LRCH2	hsa:57631	leucine-rich repeats and calponin homology (CH) domain containing 2
MRPS6	mRNA	6.99966	5.26406	7.06518	6.0198	4.94586	5.49613	0.851667	0.224779	35.7907	NM_032476.3	MRPS6	hsa:64968	28S ribosomal protein S6, mitochondrial
RNU7-57P	mRNA	1.31127	5.80079	2.07731	4.39367	2.62224	3.32438	1.12524	0.808154	19.5297	U7.57	RNU7-57P		RNA, U7 small nuclear 57 pseudogene
AC004381.6	mRNA	3.15052	3.75602	3.7242	3.22827	3.69926	3.51735	0.982516	0.808896	21.0756	NM_202000.2	ACSM3	hsa:6296	cDNA FLJ77928, highly similar to Homo sapiens acyl-CoA synthetase medium-chain family member 3 (ACSM3), transcript variant 1, mRNA
SYDE2	mRNA	6.60155	6.74058	6.30881	4.80657	5.17597	5.18198	0.771695	0.00109311	34.8155	NM_032184.1	SYDE2	hsa:84144	Rho GTPase-activating protein SYDE2
MCTS1	mRNA	20.4349	19.9819	22.5747	15.7861	19.0286	19.7345	0.865977	0.125229	117.541	NM_014060.2	MCTS1	hsa:28985	Malignant T-cell-amplified sequence 1
GPC4	mRNA	14.4187	15.2183	15.7055	12.2332	12.3605	11.6863	0.800131	0.0021315	81.6224	NM_001448.2	GPC4	hsa:2239	Glypican-4
MMGT1	mRNA	27.0778	30.6799	28.7867	29.7731	35.7489	36.5628	1.17956	0.0951089	188.629	NM_173470.1	MMGT1	hsa:93380	Membrane magnesium transporter 1
NSMF	mRNA	68.5989	66.118	61.3621	74.7141	72.1655	70.2551	1.10738	0.0476273	413.214	NM_015537.4	NSMF	hsa:26012	Nasal embryonic LHRH factor, isoform CRA_d
STK26	mRNA	28.8455	30.7373	27.8112	24.0663	28.0248	32.6857	0.970052	0.75712	172.171	NM_016542.3	STK26	hsa:51765	cDNA FLJ54528, highly similar to Serine/threonine-protein kinase MST4 (EC 2.7.11.1)
SLC7A11	mRNA	10.0089	11.1054	10.0969	6.45043	8.04208	8.32181	0.730967	0.0147113	54.0255	NM_014331.3	SLC7A11	hsa:23657	Cystine/glutamate transporter
UTP14A	mRNA	9.34438	10.1071	9.56832	13.5978	13.9122	11.9614	1.36015	0.0057094	68.4911	NM_006649.3	UTP14A	hsa:10813	cDNA FLJ54249, highly similar to U3 small nucleolar RNA-associated protein 14 homolog A
MAK16	mRNA	23.3702	22.6087	22.1941	21.0491	21.6297	22.7201	0.959307	0.197382	133.572	NM_032509.3	MAK16	hsa:84549	Protein MAK16 homolog
SLC25A32	mRNA	17.4987	17.908	18.3516	16.3984	19.4831	20.3671	1.04632	0.536097	110.007	NM_030780.4	SLC25A32	hsa:81034	Solute carrier family 25, member 32, isoform CRA_a
LAMP2	mRNA	32.5052	32.7212	33.8143	34.2663	38.286	38.5067	1.12135	0.0493728	210.1	NM_013995.2	LAMP2	hsa:3920	cDNA FLJ52535, highly similar to Homo sapiens lysosomal-associated membrane protein 2 (LAMP2), transcript variant LAMP2B, mRNA
RNU1-13P	mRNA	3.64242	2.95411	2.05167	1.08486	2.58987	1.4775	0.595758	0.144834	13.8004	NR_121646.1	RNU1-13P		RNA, U1 small nuclear 13, pseudogene
LAMP3	mRNA	3.08877	2.97774	2.91747	2.26518	2.51735	2.32854	0.791529	0.00234887	16.0951	NM_014398.3	LAMP3	hsa:27074	cDNA, FLJ93669, highly similar to Homo sapiens lysosomal-associated membrane protein 3 (LAMP3), mRNA
CRABP2	mRNA	42.1561	44.264	46.5736	26.3705	32.2386	29.8518	0.665151	0.00222244	221.455	NM_001878.3	CRABP2	hsa:1382	Cellular retinoic acid-binding protein 2
APOOL	mRNA	8.85807	9.37941	8.07022	10.1314	11.4931	11.4508	1.25725	0.0184166	59.3829	NM_198450.5	APOOL	hsa:139322	MICOS complex subunit MIC27
CXorf40B	mRNA	16.135	13.186	15.0552	20.945	18.5286	20.0549	1.34145	0.0105296	103.905	NM_001013845.1	CXorf40B	hsa:541578	chromosome X open reading frame 40B
SNORA26	mRNA	6.41685	4.93684	3.24119	9.65984	8.92677	7.07315	1.75813	0.0369375	40.2547	NR_003016.1	SNORA26	hsa:677810	small nucleolar RNA, H/ACA box 26
CHML	mRNA	13.8258	16.7573	14.5581	16.2521	21.2224	23.8967	1.35953	0.087854	106.512	NM_001821.3	CHML	hsa:1122	Rab proteins geranylgeranyltransferase component A 2
SLC8B1	mRNA	4.62871	4.45774	5.06538	3.49998	3.23694	3.20208	0.702311	0.00232931	24.0908	NM_024959.2	SLC8B1	hsa:80024	cDNA FLJ36755 fis, clone UTERU2018180, highly similar to Sodium/potassium/calcium exchanger 6
FAM199X	mRNA	16.4063	16.0792	17.0597	14.6475	18.5951	21.7678	1.11031	0.430469	104.556	NM_207318.3	FAM199X	hsa:139231	family with sequence similarity 199, X-linked
WNT3	mRNA	3.29479	3.1511	3.23206	4.16449	4.1737	4.38759	1.31493	0.000266961	22.4037	NM_030753.4	WNT3	hsa:7473	Proto-oncogene Wnt-3
AHNAK	mRNA	33.0145	30.7392	32.8221	16.0316	15.4763	15.8746	0.490626	2.5486e-05	143.958	NM_024060.3	AHNAK	hsa:79026	cDNA FLJ57801, highly similar to Homo sapiens AHNAK nucleoprotein (desmoyokin) (AHNAK), transcript variant 1, mRNA
ATG4A	mRNA	9.39018	8.50636	10.2495	10.2068	9.83471	10.8464	1.09742	0.192351	59.034	NM_178271.1	ATG4A	hsa:115201	cDNA FLJ60428, highly similar to Homo sapiens ATG4 autophagy related 4 homolog A, transcript variant 2, mRNA
ZNF711	mRNA	3.45142	2.90998	2.84751	3.02949	3.96259	3.74713	1.16618	0.209082	19.9481	NM_021998.4	ZNF711	hsa:7552	cDNA FLJ57109, highly similar to Zinc finger protein 711
SNORD94	mRNA	2.87139	3.17562	1.81954	8.33835	3.06247	2.32949	1.7454	0.36996	21.5969	NR_004378.1	SNORD94	hsa:692225	small nucleolar RNA, C/D box 94
TNS3	mRNA	6.94019	7.52702	7.3843	3.85268	3.53854	3.90128	0.516784	7.44098e-05	33.144	NM_022748.11	TNS3	hsa:64759	Tensin-3
SNORA55	mRNA	5.24508	6.76759	5.84725	10.0892	8.93504	12.411	1.7601	0.0153176	49.2951	NR_002983.1	SNORA55	hsa:677834	small nucleolar RNA, H/ACA box 55
CH17-260O16.1	mRNA	3.43535	3.2406	2.8812	7.52341	3.68191	4.40594	1.63346	0.165059	25.1684
VBP1	mRNA	58.9605	60.9754	61.2351	73.6187	74.4679	84.9432	1.28624	0.00961059	414.201	NM_003372	VBP1	hsa:7411	cDNA FLJ59776, highly similar to Prefoldin subunit 3
AF011889.5	mRNA	8.55436	9.22953	9.42871	10.5381	10.0909	10.2797	1.13583	0.0138988	58.1213	NM_006123.4	IDS	hsa:3423	Iduronate 2-sulfatase (Hunter syndrome), isoform CRA_e
CYTH3	mRNA	15.7248	13.9454	15.0407	10.4091	10.5867	10.7253	0.709472	0.00118928	76.4321	NM_004227.3	CYTH3	hsa:9265	cDNA, FLJ94328, highly similar to Homo sapiens pleckstrin homology, Sec7 and coiled-coil domains 3 (PSCD3), mRNA
SNORD3C	mRNA	2.6406	2.7706	5.2916	8.01599	5.77705	7.07218	1.94951	0.0349285	31.568	NR_006881.1	SNORD3C	hsa:780853	small nucleolar RNA, C/D box 3C
RGCC	mRNA	2.21277	2.62848	2.59664	2.37991	2.40372	2.24396	0.944835	0.391661	14.4655	NM_014059.2	RGCC	hsa:28984	Regulator of cell cycle RGCC
KIFC3	mRNA	3.87986	3.96086	4.29161	2.25645	2.2496	2.1768	0.550831	0.000145346	18.8152	NM_005550.3	KIFC3	hsa:3801	Kinesin-like protein KIFC3
TSPAN6	mRNA	18.8089	20.5839	20.4448	24.6652	24.675	25.1483	1.24484	0.00117611	134.326	NM_003270.3	TSPAN6	hsa:7105	Tetraspanin 6, isoform CRA_a
ID1	mRNA	15.7289	13.267	15.4998	13.042	10.506	8.76795	0.726272	0.0506104	76.8116	NM_181353.2	ID1	hsa:3397	DNA-binding protein inhibitor ID-1
PSMD10	mRNA	51.5008	51.9201	47.9958	59.9085	53.3946	55.6844	1.11604	0.061881	320.404	NM_170750.2	PSMD10	hsa:5716	26S proteasome non-ATPase regulatory subunit 10
EPDR1	mRNA	7.46198	8.20235	7.62507	9.21335	8.89886	8.97928	1.16325	0.00650459	50.3809	NM_017549.4	EPDR1	hsa:54749	Ependymin related protein 1 (Zebrafish), isoform CRA_b
KIRREL	mRNA	11.3897	10.9763	11.9074	8.77098	8.43971	9.02477	0.765475	0.00108906	60.5089	NM_018240.6	KIRREL	hsa:55243	Kin of IRRE-like protein 1
PLD6	mRNA	2.2435	2.7701	2.19091	5.28614	5.75663	5.1424	2.24653	0.000334382	23.3897	NM_178836.3	PLD6	hsa:201164	Mitochondrial cardiolipin hydrolase
ARHGEF17	mRNA	6.04623	6.46523	5.71902	2.45056	2.36412	2.46376	0.399246	7.47865e-05	25.5089	NM_014786.3	ARHGEF17	hsa:9828	Rho guanine nucleotide exchange factor 17
CBSL	mRNA	14.4408	14.906	14.1877	12.4895	14.7698	9.67274	0.848343	0.213487	80.4666	XP_011544403.1	CBSL	hsa:102724560	cystathionine beta-synthase-like
ST3GAL5	mRNA	3.77925	4.41672	4.12245	3.41464	4.04578	3.77532	0.912109	0.236712	23.5542	NM_003896.3	ST3GAL5	hsa:8869	cDNA FLJ55056, highly similar to Homo sapiens ST3 beta-galactoside alpha-2,3-sialyltransferase 5, transcript variant 1, mRNA
MIR7161	mRNA	11.2395	20.1992	13.8487	23.0145	28.0954	15.1972	1.46414	0.202302	111.594	NR_106981.1	MIR7161	hsa:102465694	microRNA 7161
RP4-639F20.1	mRNA	7.27259	7.67752	7.11348	7.79969	7.10649	7.83604	1.03076	0.479993	44.8058
MBNL2	mRNA	7.97883	8.05079	7.53687	3.34066	3.77414	4.65655	0.499495	0.000719777	35.3378	NM_207304.2	MBNL2	hsa:10150	MBNL2 protein
PPIAP29	mRNA	13.5594	12.9908	16.8183	13.9118	11.0355	13.111	0.877556	0.294492	81.4268	NR_000030.1	PPIAP29		peptidylprolyl isomerase A (cyclophilin A) pseudogene 29
CA2	mRNA	6.39215	6.71466	7.71884	3.24983	2.50464	2.7416	0.407962	0.00083895	29.3217	NM_001293675.1	CA2	hsa:760	Carbonic anhydrase 2
SMG1P3	mRNA	6.90401	7.96214	6.76515	7.1441	6.10338	7.20724	0.945608	0.493107	42.086	NR_027155.2	SMG1P3	hsa:100271836	SMG1 pseudogene 3
AGRN	mRNA	29.2934	28.7725	26.4257	15.426	15.5902	14.6373	0.540331	0.000154255	130.145	NM_198576.3	AGRN	hsa:375790	Agrin
FAM58A	mRNA	7.59051	7.29541	7.47577	9.65531	11.3644	10.1717	1.39486	0.00458224	53.5531	NM_152274.4	FAM58A	hsa:92002	Cyclin-related protein FAM58A
BRSK2	mRNA	3.23248	2.41522	3.63745	11.3146	9.54241	9.29753	3.24761	0.000677474	39.4397	NM_003957.3	BRSK2	hsa:9024	BR serine/threonine kinase 2, isoform CRA_c
LYPD6	mRNA	3.77824	3.74038	3.90867	2.7737	2.96298	3.16514	0.778997	0.00245695	20.3291	NM_194317.3	LYPD6	hsa:130574	Ly6/PLAUR domain-containing protein 6
ATP6V1E2	mRNA	2.83153	2.66553	2.45646	2.29661	2.47169	3.41839	1.02931	0.841767	16.1402	NM_080653.3	ATP6V1E2	hsa:90423	V-type proton ATPase subunit E 2
SNHG17	mRNA	17.1115	16.0553	16.6729	25.8729	25.0695	23.081	1.48523	0.000804248	123.863	NR_015366.4	SNHG17	hsa:388796	small nucleolar RNA host gene 17 (non-protein coding)
CXorf56	mRNA	12.1397	11.0599	11.5426	13.7626	13.8187	13.0172	1.16857	0.00854507	75.3408	NM_022101.3	CXorf56	hsa:63932	chromosome X open reading frame 56
LOXL1-AS1	mRNA	2.68593	2.98896	2.73099	2.85086	2.06843	2.58845	0.893153	0.294764	15.9136	NR_040066.1	LOXL1-AS1	hsa:100287616	LOXL1 antisense RNA 1
LIMCH1	mRNA	2.87777	2.62518	3.31561	3.63467	4.12583	3.99896	1.33349	0.0171608	20.578	NM_014988.3	LIMCH1	hsa:22998	cDNA FLJ58365, weakly similar to LIM domain only protein 7
TEX15	mRNA	7.41427	7.07233	6.56615	7.34507	8.93214	9.80181	1.23875	0.0922579	47.1318	NM_031271.3	TEX15	hsa:56154	TEX15 protein
MICAL2	mRNA	3.40237	3.17183	2.89726	4.12508	4.10059	3.63098	1.25183	0.0215621	21.3281	NM_014632.3	MICAL2	hsa:9645	cDNA FLJ58307, moderately similar to Protein MICAL-2
TMEM56	mRNA	9.38763	9.46391	8.83055	6.65298	7.3724	9.80064	0.860701	0.25697	51.5081	NM_152487.2	TMEM56	hsa:148534	Transmembrane protein 56
ADM	mRNA	3.66517	3.04012	3.03514	2.41896	1.69356	2.09072	0.636855	0.0163945	15.9437	NM_001124.2	ADM	hsa:133	ADM
MPP5	mRNA	11.1099	11.5426	11.5165	7.28058	8.00085	9.09654	0.713454	0.00394217	58.5469	NM_022474.3	MPP5	hsa:64398	MAGUK p55 subfamily member 5
IL13RA1	mRNA	12.7001	12.3533	11.3336	12.7151	12.5524	13.2646	1.05895	0.197574	74.919	NM_001560.2	IL13RA1	hsa:3597	Interleukin-13 receptor subunit alpha-1
IKBIP	mRNA	16.1596	15.9344	15.9202	14.2185	15.3437	17.8009	0.986438	0.847832	95.3773	NM_201613.2	IKBIP	hsa:121457	Inhibitor of nuclear factor kappa-B kinase-interacting protein
ANKRD33B	mRNA	15.3919	15.7489	15.0078	6.25959	6.43288	6.50403	0.415972	2.39047e-06	65.3451	NM_001164440.1	ANKRD33B	hsa:651746	ankyrin repeat domain 33B
FGF2	mRNA	3.63478	4.48866	3.59965	3.88459	4.00206	4.96964	1.09666	0.448654	24.5794	NM_002006.4	FGF2	hsa:2247	Fibroblast growth factor 2
LINC00630	mRNA	4.7745	4.76267	5.49731	6.39916	6.09068	6.66458	1.27403	0.00952529	34.1889	NR_038988.1	LINC00630	hsa:100287765	long intergenic non-protein coding RNA 630
DNAJC3	mRNA	11.0816	11.5399	11.7037	17.2493	16.7249	17.1885	1.49053	2.29976e-05	85.488	NM_006260.4	DNAJC3	hsa:5611	cDNA, FLJ93304, Homo sapiens DnaJ (Hsp40) homolog, subfamily C, member 3 (DNAJC3),mRNA
FAM169A	mRNA	9.22705	9.73981	9.05832	4.55504	6.52276	6.8863	0.640999	0.0111923	45.9893	NM_015566.2	FAM169A	hsa:26049	Soluble lamin-associated protein of 75 kDa
CHAC2	mRNA	4.04995	5.20359	2.4846	2.39473	2.77906	5.19419	0.883273	0.718052	22.1061	NM_001008708.2	CHAC2	hsa:494143	Putative glutathione-specific gamma-glutamylcyclotransferase 2
SLC25A14	mRNA	6.148	7.80297	7.66712	11.0982	9.9506	9.27145	1.40254	0.0181922	51.9383	NM_022810.1	SLC25A14	hsa:9016	cDNA FLJ60600, highly similar to Brain mitochondrial carrier protein 1
HOXA3	mRNA	3.40559	3.12587	3.85367	4.79992	5.17344	4.62829	1.40601	0.00616502	24.9868	NM_153632.2	HOXA3	hsa:3200	Homeobox A3, isoform CRA_a
BEX4	mRNA	24.3493	31.188	26.4982	17.4026	30.1715	29.1084	0.934748	0.715628	158.718	NM_001127688.2	BEX4	hsa:56271	Protein BEX4
FAM127C	mRNA	14.7566	14.3445	15.8105	12.5998	14.4443	13.5469	0.903798	0.104643	85.5027	NM_001078173.1	FAM127C	hsa:441518	family with sequence similarity 127, member C
NOTCH2NL	mRNA	2.59809	2.9769	2.59561	2.92795	3.11007	3.25977	1.13796	0.0772952	17.4684	NM_203458.4	NOTCH2NL	hsa:388677	Notch homolog 2 N-terminal-like protein
POLR3G	mRNA	7.72392	9.28392	8.68866	7.59697	10.3453	11.0509	1.12829	0.392457	54.6896	NM_006467.2	POLR3G	hsa:10622	Polymerase (RNA) III (DNA directed) polypeptide G (32kD), isoform CRA_a
PXDC1	mRNA	5.71211	6.49609	5.76715	4.83504	4.45421	5.10042	0.800523	0.0191266	32.365	NM_183373.3	PXDC1	hsa:221749	PX domain-containing protein 1
BHLHB9	mRNA	2.96761	2.90888	2.86693	3.09184	3.40431	3.3827	1.12986	0.0225924	18.6223	NM_030639.2	BHLHB9	hsa:80823	Protein BHLHb9
ZBTB33	mRNA	21.4619	22.0577	21.0322	23.8106	24.285	27.3223	1.16833	0.0335814	139.97	NM_006777.3	ZBTB33	hsa:10009	Transcriptional regulator Kaiso
EFNA1	mRNA	5.18789	4.72105	5.78109	3.39905	4.22063	3.52115	0.710058	0.0191728	26.8309	NM_182685.1	EFNA1	hsa:1942	cDNA FLJ75959, highly similar to Homo sapiens ephrin-A1 (EFNA1), transcript variant 2, mRNA
BRCC3	mRNA	16.877	16.1122	17.2112	24.6237	24.2138	24.8663	1.46819	3.16479e-05	123.904	NM_024332.3	BRCC3	hsa:79184	Lys-63-specific deubiquitinase BRCC36
PAQR5	mRNA	4.00236	4.44271	3.82222	7.19518	7.36998	7.44482	1.7942	8.18356e-05	34.2773	NM_017705.3	PAQR5	hsa:54852	Progestin and adipoQ receptor family member V, isoform CRA_a
GFRA1	mRNA	3.07756	3.17703	2.88515	2.49337	2.60061	2.56254	0.837718	0.00562143	16.7963	NM_145793.3	GFRA1	hsa:2674	cDNA FLJ51412, highly similar to GDNF family receptor alpha-1
UPF3B	mRNA	7.09674	6.78751	6.90108	9.58921	9.43918	10.1493	1.40376	0.000281436	49.963	NM_080632.2	UPF3B	hsa:65109	cDNA FLJ36409 fis, clone THYMU2010448, highly similar to Regulator of nonsense transcripts 3B
TMEM192	mRNA	2.78573	2.70717	2.9255	2.58038	2.52481	2.84093	0.9439	0.247956	16.3645	NM_152681.1	TMEM192	hsa:201931	Transmembrane protein 192
ERICH5	mRNA	3.75287	4.02695	3.30294	1.02294	0.893438	1.13267	0.275116	0.000271274	14.1318	NM_173549.2	ERICH5	hsa:203111	glutamate-rich 5
MCRIP2P1	mRNA	2.38646	1.5325	3.25215	3.69722	2.56579	3.27884	1.3306	0.25569	16.713
SCOC	mRNA	8.15293	10.569	8.65917	9.38013	12.5156	14.4357	1.32688	0.144277	63.7125	NM_032547.2	SCOC	hsa:60592	Short coiled-coil protein
SLC25A5	mRNA	273.051	273.432	277.29	282.243	269.551	271.764	0.999741	0.9871	1647.33	NM_001152.4	SLC25A5	hsa:292	ADP/ATP translocase 2
EDNRA	mRNA	2.49252	2.37783	2.46163	1.97636	2.66346	2.82673	1.01835	0.872759	14.7985	NM_001957.3	EDNRA	hsa:1909	Endothelin-1 receptor
PKP2	mRNA	21.1321	20.8934	19.6915	14.237	12.8735	14.6607	0.676818	0.000684254	103.488	NM_004572.3	PKP2	hsa:5318	cDNA FLJ50173, highly similar to Plakophilin-2
SNORD19	mRNA	17.081	17.7458	18.5865	41.6243	23.4621	37.2681	1.91627	0.0411193	155.768	NR_003047.1	SNORD19	hsa:692089	small nucleolar RNA, C/D box 19
IMPA1	mRNA	13.644	14.9602	12.2785	8.98334	11.8732	14.5927	0.867094	0.370057	76.332	NM_005536.3	IMPA1	hsa:3612	Inositol(Myo)-1(Or 4)-monophosphatase 1, isoform CRA_a
TBC1D12	mRNA	6.61107	6.51929	6.49357	5.01705	4.86447	5.82649	0.800452	0.0122353	35.3319	NM_015188.1	TBC1D12	hsa:23232	TBC1 domain family, member 12
RNF113A	mRNA	5.2916	5.88439	6.57124	8.28075	7.40351	7.75443	1.3207	0.0134303	41.1859	NM_006978.2	RNF113A	hsa:7737	RING finger protein 113A
GLCCI1	mRNA	8.79156	9.67716	10.3362	8.47609	8.49201	9.53788	0.92019	0.249242	55.3109	NM_138426.3	GLCCI1	hsa:113263	Glucocorticoid-induced transcript 1 protein
CSTF2	mRNA	19.4225	17.4947	18.5496	21.4599	21.5696	19.927	1.13503	0.0315066	118.423	NM_001325.2	CSTF2	hsa:1478	Cleavage stimulation factor subunit 2
SNORA13	mRNA	3.5493	1.96267	1.87427	4.95527	9.0694	4.79911	2.54849	0.0639031	26.21	NR_002922.1	SNORA13	hsa:654322	small nucleolar RNA, H/ACA box 13
TCEAL4	mRNA	5.38363	5.04015	6.61143	5.78924	7.17736	5.81502	1.10252	0.428581	35.8168	NM_024863	TCEAL4	hsa:79921	Transcription elongation factor A (SII)-like 4 variant 1
GLA	mRNA	31.8355	30.0505	33.8366	36.3335	34.7186	36.6318	1.12496	0.0327905	203.407	NM_000169.2	GLA	hsa:2717	cDNA FLJ56739, highly similar to Alpha-galactosidase A (EC 3.2.1.22)
FAM3A	mRNA	4.56893	5.95688	5.15818	5.21302	5.94681	4.80308	1.01778	0.867581	31.6469	NM_021806.3	FAM3A	hsa:60343	Protein FAM3A
SEH1L	mRNA	25.7065	27.3354	24.7953	36.974	40.0942	43.1493	1.54447	0.00185827	198.055	NM_031216.3	SEH1L	hsa:81929	Nucleoporin SEH1
UBE2A	mRNA	23.6951	25.0534	22.3686	20.9127	20.5176	21.9311	0.890944	0.0427704	134.479	NM_181777.1	UBE2A	hsa:7319	cDNA FLJ51703, highly similar to Ubiquitin-conjugating enzyme E2 A (EC 6.3.2.19)
STK17A	mRNA	8.71325	8.18966	9.44905	7.98375	8.12832	9.28615	0.963808	0.594698	51.7502	NM_004760.2	STK17A	hsa:9263	Serine/threonine kinase 17a (Apoptosis-inducing), isoform CRA_a
TEAD4	mRNA	18.7845	19.2559	18.1427	16.6128	15.8886	13.9034	0.825956	0.0201403	102.588	NM_201443.2	TEAD4	hsa:7004	Transcriptional enhancer factor TEF-3
OGFRL1	mRNA	10.8155	12.2621	11.0562	12.6401	14.7878	15.4464	1.25606	0.0383797	77.0082	NM_024576.3	OGFRL1	hsa:79627	Opioid growth factor receptor-like protein 1
RBM41	mRNA	9.27976	7.74314	9.91344	10.02	10.4731	11.5165	1.18834	0.0966077	58.9459	NM_018301.3	RBM41	hsa:55285	RNA-binding protein 41
HNRNPH2	mRNA	35.7281	35.7363	35.9208	32.2558	40.6252	46.8195	1.11468	0.385772	227.086	NM_019597.4	HNRNPH2	hsa:3188	cDNA FLJ57964, highly similar to Heterogeneous nuclear ribonucleoprotein H'
C1GALT1C1	mRNA	16.0474	18.6647	15.3512	20.0208	16.1269	21.6404	1.1543	0.251406	107.851	NM_152692.4	C1GALT1C1	hsa:29071	C1GALT1-specific chaperone 1
CDS1	mRNA	8.78295	8.7675	8.71716	12.6068	12.8731	12.8683	1.4599	1.50473e-06	64.6158	NM_001263.3	CDS1	hsa:1040	Phosphatidate cytidylyltransferase 1
PRPS1	mRNA	60.5537	57.2734	60.7661	75.1354	70.23	71.2601	1.21295	0.00248596	395.219	NM_002764.3	PRPS1	hsa:5631	Ribose-phosphate pyrophosphokinase 1
FAM102B	mRNA	7.88839	8.27516	8.07691	13.6403	13.5313	16.3917	1.79713	0.00239805	67.8037	NM_001010883.2	FAM102B	hsa:284611	family with sequence similarity 102, member B
FHL2	mRNA	5.53683	5.60648	4.99644	3.79867	3.535	3.45719	0.668589	0.00123276	26.9306	NM_201557.3	FHL2	hsa:2274	Four and a half LIM domains protein 2
BST2	mRNA	9.76697	11.3995	9.58132	2.80264	5.04376	3.36679	0.364683	0.00183239	41.961	NM_004335.3	BST2	hsa:684	Bone marrow stromal cell antigen 2, isoform CRA_a
MID2	mRNA	4.25388	4.06923	4.56488	5.95804	5.37942	5.4235	1.30051	0.00539847	29.6489	NM_052817.2	MID2	hsa:11043	Probable E3 ubiquitin-protein ligase MID2
YOD1	mRNA	13.5191	14.5919	14.4431	13.8215	16.0894	18.5861	1.13965	0.234464	91.0511	NM_018566.3	YOD1	hsa:55432	Ubiquitin thioesterase OTU1
SVIP	mRNA	5.1804	5.69093	4.7484	2.30278	3.96137	4.01473	0.65807	0.0463628	25.8986	NM_148893.1	SVIP	hsa:258010	Small VCP/p97-interacting protein
MIR3685	mRNA	4.4414	2.80683	2.6804	1.41731	2.53765	4.504	0.851977	0.66958	18.3876	NR_037456.1	MIR3685	hsa:100500802	microRNA 3685
TEAD1	mRNA	25.2168	25.9742	24.8385	17.0522	16.5371	16.678	0.661154	1.98948e-05	126.297	NM_021961.5	TEAD1	hsa:7003	Transcriptional enhancer factor TEF-1
AC013461.1	mRNA	10.8113	10.575	10.8857	11.4814	10.432	11.0192	1.02047	0.526444	65.2046	NM_133646.2	ZAK	hsa:51776	cDNA FLJ77428, highly similar to Homo sapiens sterile alpha motif and leucine zipper containing kinase AZK (ZAK), transcript variant 2, mRNA
CGN	mRNA	5.29299	4.46938	5.65538	3.89225	4.59446	3.7534	0.793897	0.0724228	27.6578	NM_020770.2	CGN	hsa:57530	Cingulin
ADGRG6	mRNA	13.2807	13.2078	13.9256	4.90895	5.19521	5.84251	0.394582	2.20291e-05	56.3608	NM_198569.2	ADGRG6	hsa:57211	cDNA FLJ54856, highly similar to Homo sapiens G protein-coupled receptor 126 (GPR126), transcript variant b1, mRNA
NUP62CL	mRNA	6.45548	7.16423	6.84151	8.1865	8.15808	7.29659	1.15541	0.0410822	44.1024	NM_017681.2	NUP62CL	hsa:54830	Nucleoporin-62 C-terminal-like protein
SLC25A30	mRNA	5.09227	3.80254	4.33275	4.50204	5.13075	5.38857	1.13561	0.26138	28.2489	NM_001286807.1	SLC25A30	hsa:253512	Kidney mitochondrial carrier protein 1
SMG1P2	mRNA	3.29914	2.7932	3.40559	3.11231	2.98193	3.374	0.996874	0.966474	18.9662	NR_002473.2	SMG1P2	hsa:440354	SMG1 pseudogene 2
CMB9-55F22.1	mRNA	2.21039	1.87163	2.51685	3.16313	3.54543	2.48672	1.39346	0.0747199	15.7942
ANKRD46	mRNA	11.4405	10.3776	11.9302	11.4477	10.5691	12.6143	1.02616	0.714398	68.3796	NM_198401.3	ANKRD46	hsa:157567	Ankyrin repeat domain-containing protein 46
IFI30	mRNA	5.87469	5.38684	6.30262	4.83802	4.38692	4.27959	0.768869	0.0126937	31.0687	NM_006332.4	IFI30	hsa:10437	Interferon, gamma-inducible protein 30, isoform CRA_b
MCAM	mRNA	10.8594	9.97104	10.9139	10.7381	9.57265	9.79889	0.948504	0.310605	61.854	NM_006500.2	MCAM	hsa:4162	Melanoma cell adhesion molecule, isoform CRA_a
SNORA11	mRNA	5.79398	5.73334	2.57651	6.81189	7.31788	6.49414	1.46229	0.116748	34.7277	NR_002953.1	SNORA11	hsa:677799	small nucleolar RNA, H/ACA box 11
XIAP	mRNA	7.45002	7.21638	8.51139	10.2234	10.8174	12.4261	1.44392	0.0111716	56.6447	NM_001204401.1	XIAP	hsa:331	cDNA, FLJ94517, highly similar to Homo sapiens baculoviral IAP repeat-containing 4 (BIRC4), mRNA
DDIT3	mRNA	7.24559	6.46352	8.33812	14.4293	13.1682	12.1653	1.80352	0.00226676	61.81	NM_004083.5	DDIT3	hsa:1649	DNA damage-inducible transcript 3 protein
TCEAL8	mRNA	26.5902	31.33	28.6948	30.2739	37.0375	34.4408	1.17476	0.103386	188.367	NM_153333.2	TCEAL8	hsa:90843	Transcription elongation factor A protein-like 8
HOXD8	mRNA	2.89341	2.92763	4.09611	5.77572	4.10366	4.93194	1.49351	0.0591222	24.7285	NM_019558.3	HOXD8	hsa:3234	Homeobox protein Hox-D8
ULK4P2	mRNA	3.5986	5.39735	3.07171	5.39574	6.11199	5.94889	1.44656	0.07132	29.5243	NR_027470.1	ULK4P2	hsa:100288380	ULK4 pseudogene 2
SLC1A3	mRNA	19.2257	18.1223	20.5141	15.4779	13.9979	15.5457	0.778083	0.00748931	102.883	NM_004172.4	SLC1A3	hsa:6507	cDNA FLJ57939, moderately similar to Excitatory amino acid transporter 1
CTD-2538C1.2	mRNA	5.81761	7.50631	6.50988	9.35976	9.1409	7.30427	1.30106	0.0711497	45.6387
PHTF2	mRNA	12.6233	12.6885	13.0601	8.89215	9.12083	10.6677	0.747438	0.00490326	67.0526	NM_020432.4	PHTF2	hsa:57157	Putative homeodomain transcription factor 2
PLCD3	mRNA	5.4817	4.94402	4.93901	6.05056	5.22129	5.23235	1.07416	0.311775	31.8689	NM_133373.4	PLCD3	hsa:113026	Phosphoinositide phospholipase C
HEG1	mRNA	6.80125	6.39094	6.09853	4.14606	4.38185	4.00843	0.649864	0.000622123	31.8271	NM_020733.1	HEG1	hsa:57493	Protein HEG homolog 1
RP11-298J23.9	mRNA	1.157	3.83876	3.05487	7.75354	1.54249	7.62652	2.10202	0.249814	24.9732
SLC35G2	mRNA	4.53421	5.04528	4.94981	1.62614	1.16462	1.57489	0.300472	9.36224e-05	18.895	NM_025246.2	SLC35G2	hsa:80723	Solute carrier family 35 member G2
PHLDB2	mRNA	4.04488	3.33732	3.65487	0.423089	0.487898	0.657605	0.14212	0.000128142	12.6057	NM_145753.2	PHLDB2	hsa:90102	Pleckstrin homology-like domain family B member 2
OSR2	mRNA	3.21958	3.45837	3.04855	3.14129	2.63951	2.94597	0.897215	0.151449	18.4533	NM_053001.3	OSR2	hsa:116039	Protein odd-skipped-related 2
EPHA2	mRNA	28.273	22.6529	25.3637	10.1418	10.0285	9.08753	0.38351	0.000695738	105.548	NM_004431.3	EPHA2	hsa:1969	Receptor protein-tyrosine kinase
FAM24B	mRNA	3.00976	3.21185	3.346	3.24365	2.32306	3.42701	0.940017	0.618815	18.5613	NM_152644.2	FAM24B	hsa:196792	Protein FAM24B
PTRF	mRNA	18.9703	19.5368	19.3622	0.700141	0.753517	0.687803	0.0370052	4.08014e-08	60.0107	NM_012232.5	PTRF	hsa:284119	Polymerase I and transcript release factor
BCL2L1	mRNA	8.81716	9.36794	8.93005	11.4639	10.3282	9.99607	1.17234	0.030537	58.9034	NM_138578.1	BCL2L1	hsa:598	Bcl-2-like protein 1
RP11-797A18.6	mRNA	5.85388	6.7978	7.60444	7.51893	8.42863	9.85441	1.27379	0.0945437	46.0581
BCAP31	mRNA	84.6095	82.0123	87.0405	107.22	99.8769	98.0784	1.20308	0.00550583	558.838	NM_005745.7	BCAP31	hsa:10134	B-cell receptor-associated protein 31 variant
FIRRE	mRNA	19.7497	19.3607	20.39	25.2096	23.1774	24.9737	1.23295	0.00285391	132.861	NR_026975.1	FIRRE	hsa:286467	firre intergenic repeating RNA element
SCARNA1	mRNA	2.36976	2.35876	2.00223	4.49954	8.84611	4.3257	2.62547	0.0698325	24.4021	NR_002997.1	SCARNA1	hsa:677774	small Cajal body-specific RNA 1
HSPA5	mRNA	91.5406	95.0496	92.4797	154.228	152.342	131.213	1.56872	0.00207905	716.853	NM_005347.4	HSPA5	hsa:3309	cDNA FLJ60062, highly similar to 78 kDa glucose-regulated protein
PDE5A	mRNA	6.02114	5.17522	5.70288	2.45662	2.70508	3.10598	0.489234	0.000757639	25.1669	NM_033437.3	PDE5A	hsa:8654	cGMP-specific 3',5'-cyclic phosphodiesterase
JAG2	mRNA	8.44067	7.9183	7.76811	11.0689	11.0462	10.7064	1.36036	0.000248941	56.9486	NM_145159.2	JAG2	hsa:3714	Jagged 2 isoform b variant
ZDHHC9	mRNA	10.6675	11.1693	10.2479	14.3955	13.6134	12.6689	1.26783	0.00716736	72.7625	NM_016032.3	ZDHHC9	hsa:51114	Palmitoyltransferase ZDHHC9
MORF4L2	mRNA	179.709	186.42	183.26	208.273	201.501	199.905	1.10974	0.00333882	1159.07	NM_012286.2	MORF4L2	hsa:9643	cDNA FLJ44127 fis, clone THYMU2006420, highly similar to Mortality factor 4-like protein 2
MUM1L1	mRNA	5.88976	6.04922	7.01117	5.78276	6.33038	6.5469	0.984691	0.828237	37.6102	NM_152423.4	MUM1L1	hsa:139221	PWWP domain-containing protein MUM1L1
HAUS7	mRNA	7.81863	8.69216	7.8263	9.66744	9.6616	8.32216	1.13618	0.106989	51.9883	NM_207107.2	HAUS7	hsa:55559	HAUS augmin-like complex subunit 7
COL18A1	mRNA	4.90382	6.08396	5.20432	7.23161	8.75938	7.74107	1.46566	0.0117401	39.9242	NM_130445	COL18A1	hsa:80781	Collagen, type XVIII, alpha 1, isoform CRA_d
ZFAND1	mRNA	16.1606	18.7848	17.083	13.6868	13.3089	17.166	0.848799	0.144459	96.1901	NM_024699.2	ZFAND1	hsa:79752	AN1-type zinc finger protein 1
ATP11C	mRNA	17.6919	18.2343	18.277	17.114	18.5874	21.0986	1.04791	0.503316	111.003	NM_173694.4	ATP11C	hsa:286410	Phospholipid-translocating ATPase
WNT10B	mRNA	2.38727	3.1759	2.66744	3.11073	3.41329	3.15772	1.17631	0.124249	17.9124	NM_003394.3	WNT10B	hsa:7480	Protein Wnt-10b
MALT1	mRNA	11.1741	10.6396	11.5441	11.3781	10.5024	12.3962	1.02755	0.640304	67.6345	NM_173844.2	MALT1	hsa:10892	cDNA FLJ78650, highly similar to Homo sapiens mucosa associated lymphoid tissue lymphoma translocation gene 1 (MALT1), transcript variant 1, mRNA
CYB561	mRNA	5.37211	4.41857	4.9466	9.55623	9.6859	9.63655	1.95957	7.13044e-05	43.616	NM_001915.3	CYB561	hsa:1534	cDNA FLJ37925 fis, clone CTONG2000469, highly similar to Cytochrome b561 domain-containing protein 1
CCDC84	mRNA	5.78696	3.61532	4.52553	4.3912	2.73855	3.47184	0.761182	0.233422	24.5294	NM_198489.2	CCDC84	hsa:338657	coiled-coil domain containing 84
SNORA51	mRNA	1.9669	2.79681	3.5611	4.7075	6.7429	5.41399	2.0258	0.0194819	25.1892	NR_002981.1	SNORA51	hsa:677831	small nucleolar RNA, H/ACA box 51
FAM101B	mRNA	19.8809	18.8874	20.9051	30.8443	28.6339	30.1645	1.50222	0.000336561	149.316	NM_182705.2	FAM101B	hsa:359845	Filamin-interacting protein FAM101B
SNHG8	mRNA	11.1809	9.64641	12.7359	15.6917	15.6086	15.9689	1.40836	0.00705711	80.8324	NR_003584.3	SNHG8	hsa:100093630	small nucleolar RNA host gene 8 (non-protein coding)
CTC-575D19.1	mRNA	10.9781	10.4549	12.1096	13.4194	13.5787	11.9368	1.16076	0.0658677	72.4776
RAPH1	mRNA	6.38121	5.35396	6.23109	5.79671	5.90325	6.27185	1.00031	0.996051	35.9381	NM_213589.2	RAPH1	hsa:65059	Ras-associated and pleckstrin homology domains-containing protein 1
ANO5	mRNA	10.2027	10.0474	10.6192	9.98171	10.4716	12.014	1.05176	0.449221	63.3366	NM_213599.2	ANO5	hsa:203859	Anoctamin-5
RFK	mRNA	22.6297	24.5248	21.0672	14.6674	15.6904	20.3476	0.743245	0.0441377	118.927	NM_018339.5	RFK	hsa:55312	Riboflavin kinase, isoform CRA_a
CPS1	mRNA	2.10173	2.19735	2.16974	7.45739	7.30677	7.53168	3.44667	2.07928e-07	28.7647	NM_001875.4	CPS1	hsa:1373	Carbamoyl-phosphate synthetase 1, mitochondrial, isoform CRA_a
FAS	mRNA	5.43335	5.65255	5.20341	4.0971	4.0106	4.48266	0.772922	0.00317672	28.8797	NM_152877.1	FAS	hsa:355	Truncated tumor necrosis factor receptor superfamily member 6
OTUD6B-AS1	mRNA	2.98141	3.19552	2.83778	2.27135	2.95654	3.21007	0.93602	0.555259	17.4527	NR_110438.1	OTUD6B-AS1	hsa:100506365	OTUD6B antisense RNA 1 (head to head)
MYBL1	mRNA	3.50042	2.82386	2.92872	2.55564	3.02022	3.43451	0.973778	0.818235	18.2634	NM_001294282.1	MYBL1	hsa:4603	A-myb protein
SLC39A14	mRNA	49.5519	48.3243	50.5698	42.4504	42.6361	44.6718	0.87411	0.00294428	278.204	NM_015359.4	SLC39A14	hsa:23516	Zinc transporter ZIP14
TVP23B	mRNA	6.28598	6.78049	6.90337	6.54121	6.83786	9.13247	1.12728	0.370353	42.4814	NM_016078.4	TVP23B	hsa:51030	Golgi apparatus membrane protein TVP23 homolog B
SLC40A1	mRNA	1.87433	2.60378	2.03989	1.42967	1.84364	1.4951	0.731575	0.0845077	11.2864	NM_014585.5	SLC40A1	hsa:30061	cDNA FLJ78004, highly similar to Homo sapiens solute carrier family 40 (iron-regulated transporter), member 1, mRNA
UBL4A	mRNA	25.6639	25.3876	25.4649	37.7575	34.743	34.7511	1.40168	0.000525438	183.768	NM_014235.4	UBL4A	hsa:8266	Ubiquitin-like protein 4A
BTG3	mRNA	17.2982	17.666	21.2627	26.2141	23.7679	25.7891	1.3476	0.011478	131.998	NM_006806.4	BTG3	hsa:10950	Protein BTG3
CCDC126	mRNA	5.05844	5.98141	4.43518	3.21575	4.24139	5.98469	0.868614	0.504216	28.9169	NM_138771.3	CCDC126	hsa:90693	LOC90693 protein, isoform CRA_a
RP11-267M23.1	mRNA	3.30679	3.59718	2.90079	1.93749	3.10766	4.06805	0.929467	0.740115	18.918
SPAG1	mRNA	3.93177	3.93044	3.49454	2.98843	3.81219	3.61436	0.917073	0.336637	21.7717	NM_172218.2	SPAG1	hsa:6674	Sperm-associated antigen 1
NKRF	mRNA	17.2558	19.0026	18.713	20.9055	21.2947	21.4552	1.15797	0.00685384	118.627	NM_017544.3	NKRF	hsa:55922	NF-kappaB repressing factor
GSTM3	mRNA	4.28772	4.56995	4.40517	4.01794	3.91456	3.93404	0.894721	0.00607897	25.1294	NM_000849.4	GSTM3	hsa:2947	Glutathione S-transferase Mu 3
ZNF275	mRNA	9.72871	8.96966	9.44651	11.9575	11.6507	11.002	1.22972	0.00384804	62.7551	NM_020636.2	ZNF275	hsa:10838	cDNA FLJ16723 fis, clone UTERU3004418, highly similar to Zinc finger protein 275
HRASLS	mRNA	4.90804	4.32611	4.67687	3.87434	3.73903	3.63	0.808235	0.00833829	25.1544	NM_020386.4	HRASLS	hsa:57110	Phospholipid-metabolizing enzyme A-C1
NUDCD1	mRNA	13.5263	12.8857	13.5072	11.4921	12.9713	12.7898	0.933217	0.15708	77.1724	NM_032869.3	NUDCD1	hsa:84955	NudC domain-containing protein 1
IER3	mRNA	9.38286	11.086	8.89397	2.60366	3.06899	2.4231	0.275715	0.000510819	37.4585	NM_052815.1	IER3	hsa:8870	Apoptosis inhibitor
TUBE1	mRNA	4.58763	4.0252	4.35027	5.42819	5.02656	5.30427	1.21568	0.00987242	28.7221	NM_016262.4	TUBE1	hsa:51175	Tubulin epsilon chain
MGST1	mRNA	48.021	49.3687	47.1063	14.0467	24.1265	27.5281	0.454693	0.00305235	210.197	NM_145792.2	MGST1	hsa:4257	Microsomal glutathione S-transferase 1, isoform CRA_a
SLC39A1	mRNA	38.4857	38.2494	38.1591	58.2972	53.5041	57.8244	1.47636	0.000282031	284.52	NM_014437.4	SLC39A1	hsa:27173	cDNA FLJ51719, highly similar to Zinc transporter ZIP1
FGFR4	mRNA	4.5865	4.58471	4.44473	6.00928	6.13144	5.80116	1.31771	0.000176984	31.5578	NM_213647.2	FGFR4	hsa:2264	Fibroblast growth factor receptor 4
FBXO6	mRNA	3.4162	4.06437	4.75595	6.09911	4.14038	5.66894	1.30008	0.159423	28.145	NM_018438.5	FBXO6	hsa:26270	F-box only protein 6
SNHG12	mRNA	4.69246	5.50969	5.17417	9.76628	10.4173	8.57386	1.87024	0.00163611	44.1338	NM_053040.1	SNHG12	hsa:85028	small nucleolar RNA host gene 12 (non-protein coding)
RP11-421L21.3	mRNA	2.95485	2.01758	2.9579	1.83668	3.08297	2.31903	0.912784	0.655522	15.169
DDAH1	mRNA	52.4704	52.5277	48.8895	26.3051	27.5737	31.1732	0.552689	0.000264376	238.94	NM_012137.3	DDAH1	hsa:23576	cDNA, FLJ92778, Homo sapiens dimethylarginine dimethylaminohydrolase 1 (DDAH1), mRNA
COL4A6	mRNA	2.86731	2.67481	2.81899	5.27891	4.59183	4.85212	1.76087	0.000525906	23.084	NM_033641.3	COL4A6	hsa:1288	cDNA FLJ60893, highly similar to Collagen alpha-6(IV) chain
MZT1	mRNA	21.4058	24.3172	22.2459	21.4619	26.325	30.5571	1.15265	0.279395	146.313	NM_001071775.2	MZT1	hsa:440145	Mitotic-spindle organizing protein 1
PCBP4	mRNA	4.72239	5.23946	4.5079	3.07675	3.89451	2.9317	0.684391	0.0146929	24.3727	NM_033010.2	PCBP4	hsa:57060	Poly(RC) binding protein 4, isoform CRA_c
PRICKLE1	mRNA	4.19038	4.46215	4.49709	4.4534	4.05226	4.11214	0.959557	0.325036	25.7674	NM_153026.2	PRICKLE1	hsa:144165	Prickle-like 1 (Drosophila), isoform CRA_a
ZMAT3	mRNA	11.2251	11.9889	10.9453	7.11414	7.23722	8.07097	0.656405	0.000831995	56.5816	NM_152240.2	ZMAT3	hsa:64393	Zinc finger matrin-type protein 3
TACC1	mRNA	8.27401	7.88482	9.026	7.99105	7.23284	7.84864	0.916128	0.159329	48.2574	NM_006283.2	TACC1	hsa:6867	Transforming acidic coiled-coil-containing protein 1
TCEAL1	mRNA	13.4948	12.7873	11.6924	17.2308	18.8207	19.6307	1.4663	0.00255501	93.6569	NM_004780.2	TCEAL1	hsa:9338	Transcription elongation factor A protein-like 1
OSGIN2	mRNA	9.18442	9.67818	9.85578	7.35368	6.71234	7.11632	0.737588	0.000792158	49.9007	NM_004337.2	OSGIN2	hsa:734	Oxidative stress-induced growth inhibitor 2
RNA5SP108	mRNA	5.04335	3.71846	4.26115	9.01266	5.8272	5.79636	1.5846	0.0888651	33.6592	RNA5SP108	RNA5SP108		RNA, 5S ribosomal pseudogene 108
PTPN14	mRNA	13.1238	13.4723	13.4125	10.8006	10.6828	10.9248	0.810031	3.87655e-05	72.4168	NM_005401.4	PTPN14	hsa:5784	Protein-tyrosine-phosphatase
FAM3C	mRNA	12.9245	14.7101	14.7101	8.02353	10.5601	15.079	0.794965	0.249045	76.0074	NM_014888.2	FAM3C	hsa:10447	Protein FAM3C
SNORA42	mRNA	3.44567	6.35123	5.45863	7.69694	9.57022	5.82373	1.51361	0.131632	38.3464	NR_002974.1	SNORA80E	hsa:677823	small nucleolar RNA, H/ACA box 80E
WDR44	mRNA	4.48785	5.34432	4.7903	5.82474	5.53662	6.68596	1.23422	0.0554981	32.6698	NM_019045.4	WDR44	hsa:54521	WD repeat-containing protein 44
TAZ	mRNA	8.07068	7.4984	6.79715	10.7247	9.79612	8.84756	1.31307	0.0235347	51.7346	NM_181314.1	TAZ	hsa:6901	Tafazzin isoform 3
XBP1	mRNA	54.418	53.076	47.7982	62.5992	60.8195	59.0586	1.17506	0.0161019	337.77	NM_005080.3	XBP1	hsa:7494	X-box binding protein 1, isoform CRA_b
C12orf66	mRNA	4.49199	4.80022	4.1336	3.92689	4.23247	4.14206	0.916252	0.153101	25.7272	NM_152440.4	C12orf66	hsa:144577	UPF0536 protein C12orf66
SLC25A24	mRNA	19.075	20.1588	19.455	22.8891	24.6199	28.899	1.30192	0.0312056	135.097	NM_213651.2	SLC25A24	hsa:29957	cDNA FLJ50039, highly similar to Homo sapiens solute carrier family 25, member 24, transcript variant 1, mRNA
NPC2	mRNA	20.0252	19.4201	23.6952	15.2983	14.5721	16.3071	0.731343	0.0166539	109.318	NM_006432.3	NPC2	hsa:10577	Niemann-Pick disease, type C2, isoform CRA_a
NMT2	mRNA	7.97046	9.62309	9.31824	7.95002	7.82973	8.68662	0.909132	0.228644	51.3782	NM_004808.2	NMT2	hsa:9397	Glycylpeptide N-tetradecanoyltransferase 2
C16orf87	mRNA	3.18733	3.40709	3.72289	3.44083	3.98865	4.56602	1.16266	0.195302	22.3128	NM_001001436.2	C16orf87	hsa:388272	UPF0547 protein C16orf87
SNORA5C	mRNA	13.2084	19.3713	16.3759	19.5631	24.1169	16.0153	1.21938	0.290756	108.651	NR_002991.1	SNORA5C	hsa:677796	small nucleolar RNA, H/ACA box 5C
ATP6AP1	mRNA	21.4508	20.139	20.3084	24.6396	23.847	24.4303	1.17801	0.00151049	134.815	NM_001183.5	ATP6AP1	hsa:537	V-type proton ATPase subunit S1
ALX4	mRNA	3.29072	3.36698	3.47543	4.42424	5.08942	4.14883	1.3483	0.014397	23.7956	NM_021926.3	ALX4	hsa:60529	Homeobox protein aristaless-like 4
PDIA4	mRNA	75.5459	77.1807	75.2068	170.979	157.75	139.466	2.05409	0.000941587	696.129	NM_004911.4	PDIA4	hsa:9601	Protein disulfide isomerase related protein (Calcium-binding protein, intestinal-related)
OCRL	mRNA	21.8943	21.2726	22.5518	26.9561	25.2674	26.4688	1.19741	0.00226332	144.411	NM_001587.3	OCRL	hsa:4952	Inositol polyphosphate 5-phosphatase OCRL-1
GEMIN5	mRNA	24.9061	24.659	24.2642	26.3441	25.8969	25.368	1.0512	0.0204223	151.438	NM_015465.4	GEMIN5	hsa:25929	Gem-associated protein 5
XK	mRNA	7.68476	8.93351	8.11612	4.25357	4.44259	4.46742	0.532198	0.000490335	37.898	NM_021083.2	XK	hsa:7504	Membrane transport protein XK
TIGAR	mRNA	9.89678	9.38856	9.42309	9.69921	9.49867	9.7398	1.00799	0.693183	57.6461	NM_020375.2	TIGAR	hsa:57103	Fructose-2,6-bisphosphatase TIGAR
SPHK1	mRNA	4.96836	4.64272	4.56643	6.91889	6.74949	6.28204	1.40719	0.00105855	34.1279	NM_182965.2	SPHK1	hsa:8877	cDNA FLJ16332 fis, clone SYNOV2016837, highly similar to Sphingosine kinase 1 (EC 2.7.1.-)
RP11-722E23.2	mRNA	3.68155	3.69461	4.96827	7.08165	7.18048	6.36069	1.67062	0.00521949	32.9673
EMD	mRNA	21.4234	22.0527	19.101	24.565	25.4047	21.3493	1.1397	0.129075	133.896	NM_000117.2	EMD	hsa:2010	Emerin (Emery-Dreifuss muscular dystrophy), isoform CRA_b
RP11-334A14.2	mRNA	5.09358	3.7266	3.88979	3.41341	2.82074	3.49656	0.765596	0.107726	22.4407
RP11-97C16.1	mRNA	2.22969	2.37785	3.11176	3.20187	2.22943	4.19922	1.24759	0.369554	17.3498
SSR4	mRNA	23.3936	23.8564	25.4935	31.5806	32.0332	29.1238	1.27486	0.00381855	165.481	NM_006280.2	SSR4	hsa:6748	Translocon-associated protein subunit delta
BOLA3-AS1	mRNA	6.47639	6.72847	6.10296	11.2764	12.3263	10.8798	1.78593	0.000416412	53.7903	NR_045634.1	BOLA3-AS1	hsa:100507171	BOLA3 antisense RNA 1 (head to head)
NXT2	mRNA	6.41509	7.48263	6.57455	6.12046	7.09134	7.8244	1.02755	0.76787	41.5085	NM_018698.4	NXT2	hsa:55916	NTF2-related export protein 2
RBMX2	mRNA	6.69366	7.08965	7.2869	7.67742	8.44334	8.87662	1.18639	0.0287559	46.0676	NM_016024.2	RBMX2	hsa:51634	RNA-binding motif protein, X-linked 2
RP11-737O24.3	mRNA	3.20556	3.09773	3.81279	2.67652	2.65543	2.43016	0.767305	0.029293	17.8782
SPTSSA	mRNA	11.1059	12.8779	7.9442	7.46782	11.6712	15.7588	1.09302	0.741066	66.8258	NM_138288.3	SPTSSA	hsa:171546	Serine palmitoyltransferase small subunit A
FGFR2	mRNA	10.9398	10.7744	10.2606	8.16585	7.71847	7.58771	0.734081	0.000460124	55.4468	NM_023030.1	FGFR2	hsa:2263	Fibroblast growth factor receptor 2 (Bacteria-expressed kinase, keratinocyte growth factor receptor, craniofacial dysostosis 1, Crouzon syndrome, Pfeiffer syndrome, Jackson-Weiss syndrome), isoform CRA_k
RAP2C	mRNA	11.6217	13.2774	11.1437	12.3487	16.0861	16.9871	1.26023	0.115608	81.4647	NM_021183.4	RAP2C	hsa:57826	RAP2C, member of RAS oncogene family, isoform CRA_b
IRAK1	mRNA	112.52	105.193	109.169	119.526	113.902	114.781	1.06524	0.0607088	675.091	NM_001569.3	IRAK1	hsa:3654	Interleukin-1 receptor-associated kinase 1
TNFRSF21	mRNA	15.4617	14.4132	15.3704	15.1915	14.1944	14.2592	0.964633	0.31524	88.8904	NM_014452.4	TNFRSF21	hsa:27242	Tumor necrosis factor receptor superfamily, member 21, isoform CRA_a
KIAA1462	mRNA	5.63429	5.68653	5.72185	3.74162	3.75859	4.04738	0.677569	5.74562e-05	28.5903	NM_020848.2	KIAA1462	hsa:57608	Junctional protein associated with coronary artery disease
DNASE1L1	mRNA	5.1919	4.4258	5.15184	4.49884	3.76598	4.34999	0.85411	0.0984001	27.3843	NM_006730	DNASE1L1	hsa:1774	Deoxyribonuclease-1-like 1
RP11-342K6.2	mRNA	3.37666	4.66802	2.31803	5.18566	8.32814	7.87578	2.06409	0.0369149	31.7523
PDK1	mRNA	2.72176	3.21551	2.82771	4.38036	5.43182	4.78666	1.66559	0.00467056	23.3638	NM_002610.4	PDK1	hsa:5163	cDNA FLJ51566, highly similar to Pyruvate dehydrogenase (lipoamide) kinase isozyme 1 (EC 2.7.11.2)
RP11-12G12.7	mRNA	5.1704	5.38463	5.82466	3.32052	3.38909	3.75768	0.639041	0.00111711	26.847
CALD1	mRNA	27.3189	27.4389	25.1839	20.5674	26.3633	28.8408	0.947834	0.615785	155.713	NM_033157.3	CALD1	hsa:800	cDNA FLJ59374, highly similar to Homo sapiens caldesmon 1 (CALD1), transcript variant 2, mRNA
TMEM5	mRNA	3.78535	3.83113	3.62188	3.4618	3.44925	3.53055	0.929103	0.0177565	21.68	NM_014254.2	TMEM5	hsa:10329	Transmembrane protein 5
SLC16A7	mRNA	3.74776	3.89732	3.88052	2.70477	3.79854	4.61015	0.964242	0.816386	22.6391	NM_004731.4	SLC16A7	hsa:9194	Solute carrier family 16 (Monocarboxylic acid transporters), member 7, isoform CRA_a
RP11-332M2.1	mRNA	5.66296	7.45816	5.20469	2.36582	4.26474	4.77834	0.622559	0.0835914	29.7347
AC090498.1	mRNA	12.6616	48.3162	54.3061	48.5787	49.2234	43.6172	1.2267	0.542969	256.703	NM_004717.2	DGKI	hsa:9162	cDNA FLJ33762 fis, clone BRCOC2000152, highly similar to Diacylglycerol kinase iota (EC 2.7.1.107)
CPNE7	mRNA	4.17514	3.99528	4.37822	3.8364	4.26348	3.10793	0.893149	0.276512	23.7564	NM_153636.2	CPNE7	hsa:27132	Copine-7
C1orf109	mRNA	20.8543	20.774	22.4527	34.5193	32.903	33.1677	1.56973	8.05573e-05	164.671	NM_017850	C1orf109	hsa:54955	chromosome 1 open reading frame 109
LAMA5	mRNA	11.5301	10.7299	10.0975	6.79085	6.3938	6.25307	0.600717	0.000636183	51.7952	NM_005560.4	LAMA5	hsa:3911	Laminin subunit alpha-5
LACTB	mRNA	2.69475	2.46894	2.42748	3.24583	3.13471	3.06763	1.24463	0.00320932	17.0393	NM_171846.3	LACTB	hsa:114294	Serine beta-lactamase-like protein LACTB, mitochondrial
DGKE	mRNA	4.15185	4.65202	4.34172	6.45352	6.70397	7.07563	1.53916	0.000525461	33.3787	NM_003647.2	DGKE	hsa:8526	Diacylglycerol kinase epsilon
TSEN15	mRNA	36.2874	39.7769	35.3567	28.2674	30.3431	28.861	0.785055	0.00571765	198.892	NM_052965.3	TSEN15	hsa:116461	Chromosome 1 open reading frame 19, isoform CRA_c
CTD-2008L17.1	mRNA	4.93625	4.53537	6.4164	9.75429	8.70705	11.86	1.90844	0.0115432	46.2093
PARVA	mRNA	9.19477	10.1982	10.4565	6.06126	5.8468	6.1029	0.603393	0.000552626	47.8604	NM_018222.4	PARVA	hsa:55742	cDNA FLJ54827, highly similar to Alpha-parvin
LONRF3	mRNA	6.48835	5.38548	5.62938	7.45263	8.43959	9.60945	1.45697	0.0196248	43.0049	NM_024778.5	LONRF3	hsa:79836	cDNA FLJ77276, highly similar to Homo sapiens ring finger protein 127 (RNF127), mRNA
NAPG	mRNA	11.8014	11.9585	10.3973	11.8379	13.5324	15.7503	1.20386	0.133775	75.2778	NM_003826.2	NAPG	hsa:8774	Gamma-soluble NSF attachment protein
FHL1	mRNA	87.6018	85.6514	92.8655	66.4699	65.2553	67.5457	0.748805	0.000587341	465.389	NM_001449.4	FHL1	hsa:2273	cDNA FLJ34383 fis, clone HCHON1000015, highly similar to Four and a half LIM domains protein 1
NOCT	mRNA	13.7038	13.6179	13.7494	16.7014	17.6249	16.6764	1.24181	0.000460423	92.0738	NM_012118.3	NOCT	hsa:25819	Nocturnin
CXorf40A	mRNA	5.28641	5.37734	5.3419	7.38049	7.43928	7.28027	1.38076	2.85847e-06	38.1057	NM_178124.5	CXorf40A	hsa:91966	Protein CXorf40A
SMAD6	mRNA	6.63707	6.36938	7.30536	7.53974	6.06374	6.63085	0.996185	0.962196	40.5461	NM_005585.4	SMAD6	hsa:4091	Mothers against decapentaplegic homolog 6
YRDC	mRNA	15.2311	15.0817	15.0622	23.4121	24.8151	21.6285	1.53952	0.000905922	115.231	NM_024640.3	YRDC	hsa:79693	YrdC domain-containing protein, mitochondrial
TCIRG1	mRNA	10.1835	9.91357	9.65325	11.456	10.4419	11.4894	1.12225	0.0322213	63.1377	NM_006053.3	TCIRG1	hsa:10312	V-type proton ATPase subunit a
AC098973.2	mRNA	3.54985	5.04765	5.81494	16.2639	18.2543	16.1627	3.51647	0.000221362	65.0933
RP11-253E3.3	mRNA	8.47437	8.09701	8.77271	6.35169	6.02951	6.56172	0.74743	0.00102398	44.287
ZDHHC2	mRNA	5.81713	7.11568	5.98729	4.47153	5.51834	6.11807	0.851366	0.211272	35.028	NM_016353.4	ZDHHC2	hsa:51201	cDNA FLJ10746 fis, clone NT2RP3001679, highly similar to Palmitoyltransferase ZDHHC2 (EC 2.3.1.-)
NPNT	mRNA	8.56404	7.99533	7.97854	1.64357	1.59684	1.96947	0.212319	8.90181e-06	29.7478	NM_198278.1	NPNT	hsa:255743	Nephronectin
PROCR	mRNA	14.2995	13.6198	15.8418	14.4717	17.1963	15.0929	1.06855	0.396647	90.522	NM_006404.4	PROCR	hsa:10544	Endothelial protein C receptor
EGFR	mRNA	8.63187	8.51868	8.3084	4.29927	4.90752	4.86623	0.552773	6.38024e-05	39.532	NM_201284.1	EGFR	hsa:1956	Epidermal growth factor receptor variant
AC037459.4	mRNA	3.2614	3.38429	2.93418	2.33849	3.16709	2.49073	0.8347	0.140665	17.5762	NM_199205.1	CCAR2	hsa:57805	Cell cycle and apoptosis regulator protein 2
ELOVL7	mRNA	6.38477	7.27014	6.73318	4.91585	4.57082	5.76598	0.748116	0.017508	35.6407	NM_024930.2	ELOVL7	hsa:79993	Elongation of very long chain fatty acids protein 7
TXNRD1	mRNA	82.8611	83.8687	85.4723	59.9314	62.9656	62.4178	0.734787	5.00495e-05	437.517	NM_182743.2	TXNRD1	hsa:7296	Thioredoxin reductase 1, cytoplasmic
KLHL13	mRNA	7.81449	7.62231	8.06609	8.04394	7.40779	8.01443	0.998437	0.962364	46.9691	NM_033495.3	KLHL13	hsa:90293	Kelch-like protein 13
LYPLA1	mRNA	60.8561	65.301	58.2611	57.6191	63.0758	72.1924	1.04592	0.582131	377.306	NM_006330.3	LYPLA1	hsa:10434	Acyl-protein thioesterase 1
EZR	mRNA	62.6157	61.2259	61.1384	52.8206	55.172	50.9609	0.859301	0.00268863	343.934	NM_003379.4	EZR	hsa:7430	cDNA, FLJ92973, highly similar to Homo sapiens villin 2 (ezrin) (VIL2), mRNA
FSTL1	mRNA	24.3522	24.5311	25.0759	13.7658	11.6485	12.3108	0.51008	5.31212e-05	111.684	NM_007085.4	FSTL1	hsa:11167	cDNA FLJ52277, highly similar to Follistatin-related protein 1
TMLHE	mRNA	6.01462	6.17563	7.08574	7.24521	7.75931	7.14178	1.14891	0.0674935	41.4223	NM_018196.3	TMLHE	hsa:55217	Trimethyllysine dioxygenase, mitochondrial
GFPT1	mRNA	13.3749	13.4322	14.0636	21.7639	23.3751	24.8395	1.71219	0.000447997	110.849	NM_002056.3	GFPT1	hsa:2673	Glutamine--fructose-6-phosphate aminotransferase [isomerizing] 1
MAP7D3	mRNA	8.2604	9.02127	9.2426	7.83107	8.33696	6.68224	0.861486	0.0993207	49.3745	NM_024765.1	MAP7D3	hsa:79649	MAP7 domain-containing protein 3
FBXO2	mRNA	3.37904	2.25896	3.48882	2.25316	1.44559	2.50607	0.679846	0.126899	15.3316	NM_012168.5	FBXO2	hsa:26232	F-box only protein 2
SLC25A33	mRNA	12.3914	12.0561	13.6906	14.068	14.4107	16.4166	1.17718	0.0638273	83.0335	NM_032315.2	SLC25A33	hsa:84275	Solute carrier family 25 member 33
LAGE3	mRNA	11.4408	16.9164	10.2005	17.3617	21.4974	19.3368	1.50932	0.0515921	96.7536	NM_006014.4	LAGE3	hsa:8270	EKC/KEOPS complex subunit LAGE3
RP11-152N13.16	mRNA	3.68352	3.81265	3.34165	3.05922	3.21091	3.40021	0.892277	0.086025	20.5081
FAM86C1	mRNA	2.61011	3.13408	3.48516	3.10264	3.57917	2.60909	1.00667	0.959342	18.5202	NM_152563.2	FAM86C1	hsa:55199	Protein FAM86C1
CNN3	mRNA	78.9487	79.5767	79.2545	58.4064	64.1207	64.1966	0.78528	0.000905638	424.504	NM_001839.4	CNN3	hsa:1266	Calponin-3
PLPP5	mRNA	3.67276	4.59948	4.31624	6.23358	5.78453	5.80587	1.4159	0.0049408	30.4125
MYL12B	mRNA	130.329	133.374	141.337	123.543	120.048	125.331	0.910829	0.0294708	773.962	NM_033546.3	MYL12B	hsa:103910	Myosin regulatory light chain 12B
TXNIP	mRNA	2.55442	3.89561	2.89659	4.53482	5.00072	4.21285	1.47095	0.0338459	23.095	NM_006472	TXNIP	hsa:10628	Thioredoxin interacting protein, isoform CRA_a
LIMK2	mRNA	9.7327	9.47173	9.44129	8.60776	8.70269	8.20678	0.890787	0.0042278	54.163	NM_016733.2	LIMK2	hsa:3985	LIM domain kinase 2, isoform CRA_a
AASS	mRNA	5.85265	5.67878	6.57954	4.57986	4.7854	4.92333	0.788946	0.0122238	32.3996	NM_005763.3	AASS	hsa:10157	Aminoadipate-semialdehyde synthase, isoform CRA_a
ENOPH1	mRNA	27.2356	28.4883	22.9171	21.1113	24.3188	27.974	0.933409	0.539267	152.045	NM_021204.4	ENOPH1	hsa:58478	Enolase-phosphatase E1
CHM	mRNA	11.4501	11.624	11.6958	10.302	12.3643	12.9237	1.02358	0.749952	70.3599	NM_001145414.2	CHM	hsa:1121	cDNA FLJ78016, highly similar to Homo sapiens choroideremia (Rab escort protein 1) (CHM), transcript variant, mRNA
TPRKB	mRNA	12.2481	14.3426	9.58759	7.61784	9.54124	15.7817	0.910511	0.721618	69.1191	NM_016058.2	TPRKB	hsa:51002	cDNA FLJ76394, highly similar to Homo sapiens CGI-121 protein (CGI-121), mRNA
SLC4A2	mRNA	31.3587	29.5399	30.9171	34.2929	29.8057	31.914	1.04571	0.376385	187.828	NM_003040.3	SLC4A2	hsa:6522	Anion exchange protein 2
BNIP3	mRNA	5.97898	6.49893	6.36879	7.76702	7.56053	7.71568	1.22267	0.0011391	41.8899	NM_004052	BNIP3	hsa:664	cDNA FLJ60537, highly similar to BCL2/adenovirus E1B 19 kDa protein-interacting protein 3
RPL22L1	mRNA	5.49656	5.88025	5.74818	2.42755	2.34684	3.16955	0.46388	0.000426238	25.0689	NM_001099645.1	RPL22L1	hsa:200916	60S ribosomal protein L22-like 1
NAT8L	mRNA	6.65464	6.81124	6.24255	10.5987	10.9446	10.1193	1.60655	0.000169942	51.371	NM_178557.3	NAT8L	hsa:339983	N-acetylaspartate synthetase
HOXC13	mRNA	4.75694	4.00405	4.0466	3.10077	3.16011	3.39161	0.753654	0.0154997	22.4601	NM_017410.2	HOXC13	hsa:3229	Homeobox protein Hox-C13
S100A10	mRNA	102.043	103.806	100.582	42.6939	39.7481	44.3398	0.413736	3.31664e-06	433.213	NM_002966.2	S100A10	hsa:6281	S100 calcium binding protein A10 (Annexin II ligand, calpactin I, light polypeptide (P11)), isoform CRA_b
PTER	mRNA	13.3522	15.0779	13.9037	12.1562	14.1769	14.8713	0.973317	0.714974	83.5382	NM_030664.4	PTER	hsa:9317	Phosphotriesterase-related protein
URB1	mRNA	5.6908	5.76357	5.74175	8.51395	8.94737	7.77817	1.46774	0.00142895	42.4356	NM_014825.2	URB1	hsa:9875	Nucleolar pre-ribosomal-associated protein 1
RNU6-1016P	mRNA	5.85887	7.40527	5.74575	7.47859	9.48469	8.48778	1.33883	0.0528495	44.4609	RNU6-1016P	RNU6-1016P		RNA, U6 small nuclear 1016, pseudogene
TMEM87B	mRNA	3.79644	3.6728	3.34793	3.49841	4.21611	4.37808	1.11791	0.231426	22.9098	NM_032824.2	TMEM87B	hsa:84910	Transmembrane protein 87B
FUOM	mRNA	13.022	13.7995	13.8008	10.9462	10.6462	10.5828	0.792059	0.000569751	72.7974	NM_198472.2	FUOM	hsa:282969	Fucose mutarotase
MYO1C	mRNA	18.5413	17.1656	17.5471	17.4637	16.7986	15.9725	0.943306	0.166073	103.489	NM_033375.4	MYO1C	hsa:4641	MYO1C protein
ITGA1	mRNA	4.64802	4.47314	4.6965	1.58478	1.36511	1.81347	0.34473	3.24683e-05	18.581	NM_181501.1	ITGA1	hsa:3672	cDNA FLJ61587, highly similar to Integrin alpha-1
CHPT1	mRNA	9.82999	10.8013	10.2382	8.76306	8.61196	9.39892	0.867324	0.0211541	57.6435	NM_020244.2	CHPT1	hsa:56994	cDNA FLJ35748 fis, clone TESTI2004459, highly similar to Homo sapiens choline phosphotransferase 1 (CHPT1), mRNA
MCOLN3	mRNA	6.2877	7.41059	7.62548	5.46047	6.00282	6.84915	0.85878	0.15804	39.6362	NM_018298.10	MCOLN3	hsa:55283	Mucolipin-3
HK2	mRNA	7.89897	7.97458	8.55829	9.47699	9.8493	9.26818	1.17038	0.00669333	53.0263	NM_000189.4	HK2	hsa:3099	cDNA FLJ75392, highly similar to Homo sapiens hexokinase II (HKII) mRNA
GAMT	mRNA	14.4665	14.1304	13.9322	20.0977	22.0924	18.5784	1.42887	0.00411261	103.298	NM_138924.2	GAMT	hsa:2593	cDNA FLJ52994, highly similar to Guanidinoacetate N-methyltransferase (EC2.1.1.2)
MAOA	mRNA	5.13609	5.38424	5.27159	4.65383	4.15662	4.92238	0.869612	0.0434874	29.5247	NM_001270458.1	MAOA	hsa:4128	Amine oxidase [flavin-containing] A
RP11-212P7.3	mRNA	17.972	20.4299	21.0375	25.5417	25.9628	24.6014	1.28039	0.00551709	135.545
PODXL	mRNA	10.8387	10.7037	11.3798	11.002	9.94496	9.76301	0.932804	0.167559	63.6321	NM_005397.3	PODXL	hsa:5420	Podocalyxin
ACADS	mRNA	2.86462	3.1235	2.47147	3.44734	3.46942	2.88454	1.1586	0.172187	18.2609	NM_001302554.1	ACADS	hsa:35	cDNA FLJ51323, highly similar to Short-chain specific acyl-CoA dehydrogenase, mitochondrial (EC 1.3.99.2)
CTD-2192J16.22	mRNA	180.965	187.885	186.413	244.798	222.171	230.882	1.25679	0.00235007	1253.11
RP11-554D14.2	mRNA	3.53406	3.45997	3.97718	3.17069	3.24401	2.70259	0.83102	0.057636	20.0885
DKC1	mRNA	44.8447	44.4526	45.9316	60.2756	60.8761	56.5415	1.31402	0.000578774	312.922	NM_001363.4	DKC1	hsa:1736	H/ACA ribonucleoprotein complex subunit 4
ULK4P3	mRNA	3.53296	3.56914	4.37706	6.26041	7.01981	6.44206	1.7181	0.0015534	31.2014	NR_026859.1	ULK4P3	hsa:89837	ULK4 pseudogene 3
RP11-1252D15.1	mRNA	5.22674	4.56356	4.64853	5.83774	3.66747	3.6266	0.909479	0.596914	27.5706
MPP1	mRNA	12.3903	11.6723	11.3387	14.7441	14.4014	14.058	1.22039	0.002117	78.6049	NM_002436.3	MPP1	hsa:4354	55 kDa erythrocyte membrane protein
OSTM1	mRNA	13.0775	13.1677	12.7606	11.8817	12.5506	14.8068	1.00598	0.934808	78.2448	NM_014028.3	OSTM1	hsa:28962	Osteopetrosis-associated transmembrane protein 1
APBB2	mRNA	5.85336	5.46491	5.53363	6.68453	6.33055	6.75399	1.17311	0.00540756	36.621	NM_173075.4	APBB2	hsa:323	cDNA FLJ75171, highly similar to Homo sapiens amyloid beta (A4) protein-binding, family B,member 2 (Fe65-like) (APBB2), mRNA
ST3GAL4	mRNA	7.93962	7.38738	6.92789	5.98629	6.10567	5.94231	0.810351	0.00900578	40.2892	NM_006278.2	ST3GAL4	hsa:6484	CMP-N-acetylneuraminate-beta-galactosamide-alpha-2,3-sialyltransferase 4
SLC20A2	mRNA	10.8968	10.243	10.5428	10.4045	9.69447	10.0795	0.952527	0.146693	61.861	NM_006749.4	SLC20A2	hsa:6575	cDNA, FLJ95644, highly similar to Homo sapiens solute carrier family 20 (phosphate transporter), member 2 (SLC20A2), mRNA
L3MBTL3	mRNA	6.10359	6.48063	7.04391	4.28864	5.14233	4.79452	0.72475	0.00814888	33.8536	NM_032438.2	L3MBTL3	hsa:84456	cDNA FLJ75620
DNAJB4	mRNA	7.54375	8.69245	7.29979	4.91127	5.58147	7.56997	0.767451	0.114452	41.5987	NM_007034.3	DNAJB4	hsa:11080	cDNA FLJ50816, highly similar to DnaJ homolog subfamily B member 4
SLC9A6	mRNA	7.21037	5.80436	6.96701	9.05428	8.84844	9.67018	1.3799	0.00713362	47.5546	NM_006359.2	SLC9A6	hsa:10479	Sodium/hydrogen exchanger 6
METTL8	mRNA	4.52702	4.59827	4.45192	7.01659	6.62353	6.82302	1.50717	4.56153e-05	34.0404	NM_024770.3	METTL8	hsa:79828	Methyltransferase-like protein 8
MIR7111	mRNA	6.00999	6.64674	5.19328	13.4251	13.8396	4.98657	1.80679	0.174935	50.1013	NR_106961.1	MIR7111	hsa:102465668	microRNA 7111
LARP1B	mRNA	6.23329	6.76028	6.93145	10.0073	10.8728	11.6799	1.63412	0.00132577	52.485	NM_178043.2	LARP1B	hsa:55132	La ribonucleoprotein domain family, member 2, isoform CRA_d
SNORA33	mRNA	4.91726	2.55917	3.97133	5.81515	13.8824	5.57323	2.20749	0.177002	36.7186	NR_002436.1	SNORA33	hsa:594839	small nucleolar RNA, H/ACA box 33
VPS37A	mRNA	3.03896	2.88207	2.55747	2.51655	2.53351	2.56139	0.897736	0.112221	16.09	NM_152415.2	VPS37A	hsa:137492	Vacuolar protein sorting-associated protein 37A
CDC42EP3	mRNA	5.70057	6.14426	5.86749	5.37261	5.39169	5.389	0.911981	0.015966	33.8656	NM_006449.4	CDC42EP3	hsa:10602	Cdc42 effector protein 3
FAM50A	mRNA	24.4324	23.4399	23.0341	31.742	30.0398	26.5136	1.24524	0.0220651	159.202	NM_004699.3	FAM50A	hsa:9130	Protein FAM50A
COMMD8	mRNA	6.64115	7.52247	7.66441	7.0885	8.63964	8.66285	1.11742	0.234861	46.219	NM_017845.3	COMMD8	hsa:54951	COMM domain-containing protein 8
DAP3	mRNA	27.6817	29.3858	30.1106	44.3994	44.4864	41.4776	1.49537	0.000298193	217.541	NM_033657.2	DAP3	hsa:7818	Mitochondrial ribosomal protein S29
DHRS13	mRNA	8.65168	9.84597	8.05634	13.4593	11.4828	12.9842	1.42827	0.00884294	64.4802	NM_144683.3	DHRS13	hsa:147015	Dehydrogenase/reductase SDR family member 13
DECR2	mRNA	3.91092	3.39692	4.25133	3.36663	3.45902	3.94669	0.93193	0.440631	22.3315	NM_020664.3	DECR2	hsa:26063	Peroxisomal 2,4-dienoyl-CoA reductase
MAP3K1	mRNA	10.195	10.4561	9.7836	4.93199	5.27365	4.96168	0.498356	2.23011e-05	45.602	NM_005921.1	MAP3K1	hsa:4214	Mitogen-activated protein kinase kinase kinase 1
RP11-70C1.3	mRNA	87.6003	85.8207	85.6383	102.71	102.018	107.403	1.20486	0.00060573	571.19
CYCS	mRNA	55.225	59.5898	55.2834	34.3517	56.3737	68.6584	0.93701	0.742429	329.482	NM_018947.5	CYCS	hsa:54205	Cytochrome c
H1F0	mRNA	11.1436	12.3799	12.0527	6.56052	7.65193	7.18202	0.601372	0.000628074	56.9706	NM_005318.3	H1F0	hsa:3005	Histone H1.0
RARG	mRNA	5.83624	4.77845	6.33232	3.80122	3.68655	3.39741	0.642307	0.0129973	27.8322	NM_001243732.1	RARG	hsa:5916	Retinoic acid nuclear receptor gamma variant 1
C16orf74	mRNA	2.79851	2.60262	3.25787	3.51636	2.92538	2.7412	1.06051	0.59632	17.8419	NM_206967.2	C16orf74	hsa:404550	chromosome 16 open reading frame 74
ELL3	mRNA	2.67606	2.20119	2.72029	6.51952	4.50419	5.97032	2.23678	0.00738967	24.5916	NM_025165.2	ELL3	hsa:80237	RNA polymerase II elongation factor ELL3
SAP30	mRNA	6.28415	6.91069	6.78688	3.41025	7.38392	7.12882	0.896969	0.625087	37.9047	NM_003864.3	SAP30	hsa:8819	Histone deacetylase complex subunit SAP30
AGPAT5	mRNA	9.30877	9.6693	8.88424	7.57118	7.69949	8.09759	0.838705	0.00564331	51.2306	NM_018361.3	AGPAT5	hsa:55326	1-acylglycerol-3-phosphate O-acyltransferase 5 (Lysophosphatidic acid acyltransferase, epsilon), isoform CRA_a
RP11-564D11.3	mRNA	6.22063	6.91246	7.53964	4.3672	5.80526	5.94784	0.779785	0.0743888	36.793
LINC00888	mRNA	5.51789	4.117	5.57667	3.1257	3.94216	3.53411	0.696967	0.0446685	25.8135	NR_038301.1	LINC00888	hsa:100505687	long intergenic non-protein coding RNA 888
MTSS1L	mRNA	11.7179	11.8526	11.1106	12.9557	13.9727	12.0189	1.12301	0.0796626	73.6284	NM_138383.2	MTSS1L	hsa:92154	MTSS1-like protein
MCOLN2	mRNA	6.23436	7.03126	6.87372	9.62598	9.62675	9.85156	1.44515	0.000303078	49.2436	NM_153259	MCOLN2	hsa:255231	Mucolipin-2
PNPT1	mRNA	21.1539	21.3634	22.4544	23.9256	27.8215	25.558	1.18983	0.0265877	142.277	NM_033109.4	PNPT1	hsa:87178	Polyribonucleotide nucleotidyltransferase 1, mitochondrial
NPIPB5	mRNA	14.0936	12.1112	13.1815	12.8162	12.3027	11.9161	0.940296	0.280964	76.4213	NM_001135865.1	NPIPB5	hsa:100132247	nuclear pore complex interacting protein family, member B5
CHORDC1	mRNA	22.9674	23.7777	21.9627	16.7436	17.2566	18.8561	0.769292	0.00304975	121.564	NM_012124.2	CHORDC1	hsa:26973	Cysteine and histidine-rich domain-containing protein 1
TEAD3	mRNA	5.77609	5.83385	5.39001	6.15674	5.60841	5.49643	1.01539	0.741907	34.2615	NM_003214.3	TEAD3	hsa:7005	Transcriptional enhancer factor TEF-5
STAC	mRNA	3.91309	3.55921	4.32585	4.94237	4.19298	4.42564	1.14942	0.133905	25.3591	NM_003149.2	STAC	hsa:6769	cDNA FLJ54661, highly similar to SH3 and cysteine-rich domain-containing protein
RRAS2	mRNA	27.9273	30.7365	28.6575	18.2962	21.2461	22.947	0.715624	0.00660916	149.811	NM_012250.5	RRAS2	hsa:22800	Ras-related protein R-Ras2
HS6ST2	mRNA	20.5681	20.5529	19.2248	15.4041	16.7219	19.1333	0.849425	0.0620671	111.605	NM_147175.3	HS6ST2	hsa:90161	cDNA FLJ58774, highly similar to Heparan-sulfate 6-O-sulfotransferase 2 (EC 2.8.2.-)
AMMECR1	mRNA	15.5022	15.7456	15.4515	16.1011	17.5038	18.6779	1.11956	0.0681834	98.9822	NM_015365.2	AMMECR1	hsa:9949	AMME syndrome candidate gene 1 protein
TIMM21	mRNA	5.59249	5.72114	6.09434	6.01912	5.89686	6.08378	1.034	0.285547	35.4077	NM_014177.2	TIMM21	hsa:29090	Chromosome 18 open reading frame 55, isoform CRA_b
HERPUD1	mRNA	11.8575	10.8248	12.3116	22.2219	22.751	19.7025	1.84819	0.000677121	99.6693	NM_014685.3	HERPUD1	hsa:9709	cDNA FLJ61088, highly similar to Homocysteine-responsive endoplasmic reticulum-resident ubiquitin-like domain member 1 protein
RAC3	mRNA	62.2913	56.0388	55.6491	99.3211	106.092	96.9865	1.73814	0.000250001	476.379	NM_005052.2	RAC3	hsa:5881	Ras-related C3 botulinum toxin substrate 3
GCSHP5	mRNA	22.6081	26.0035	26.5036	22.305	24.414	23.5381	0.935324	0.302072	145.372	NR_033247.1	GCSHP5		glycine cleavage system protein H pseudogene 5
PAWR	mRNA	11.4666	12.3622	11.5004	7.41182	9.16879	9.7754	0.746012	0.0175407	61.6852	NM_002583.2	PAWR	hsa:5074	PRKC apoptosis WT1 regulator protein
SDHDP6	mRNA	6.47439	6.0727	8.30924	5.67516	3.8241	3.65682	0.630795	0.0531231	34.0124	SDHDP6	SDHDP6		succinate dehydrogenase complex, subunit D, integral membrane protein pseudogene 6
PI4K2B	mRNA	10.8124	11.7859	9.97579	8.8494	14.6964	18.1883	1.2812	0.332829	74.3082	NM_018323.3	PI4K2B	hsa:55300	cDNA FLJ46781 fis, clone TRACH3027701, highly similar to Homo sapiens phosphatidylinositol 4-kinase type 2 beta (PI4K2B), mRNA
C5orf42	mRNA	10.4712	10.8231	10.3467	7.68176	8.21864	8.57767	0.773621	0.00129689	56.119	NM_023073.3	C5orf42	hsa:65250	Uncharacterized protein C5orf42
AZIN1	mRNA	36.5967	39.6815	38.6421	42.2894	48.0901	52.3141	1.24167	0.0383451	257.614	NM_148174.3	AZIN1	hsa:51582	Antizyme inhibitor 1, isoform CRA_a
UGP2	mRNA	15.4239	15.0396	16.1479	12.0209	11.7962	14.0173	0.811698	0.0196911	84.4458	NM_006759.3	UGP2	hsa:7360	UTP--glucose-1-phosphate uridylyltransferase
SLC6A8	mRNA	31.2781	30.5108	30.638	30.054	27.4697	29.0899	0.937103	0.0703377	179.041	NM_005629.3	SLC6A8	hsa:6535	Creatine transporter SLC6A8 variant D
GDI1	mRNA	20.4376	20.4967	19.7163	27.146	25.8937	24.7159	1.28203	0.00156707	138.406	NM_001493.2	GDI1	hsa:2664	cDNA FLJ58843, highly similar to Rab GDP dissociation inhibitor alpha
PCOLCE	mRNA	1.87214	3.04184	2.95364	1.85866	2.12614	2.13292	0.777582	0.205996	13.9853	NM_002593.3	PCOLCE	hsa:5118	cDNA FLJ55126, highly similar to Procollagen C-endopeptidase enhancer 1
MPC1	mRNA	23.4312	20.6215	20.9474	28.0133	31.4581	32.1617	1.40974	0.00469674	156.633	NM_016098.3	MPC1	hsa:51660	Mitochondrial pyruvate carrier 1
ARL4A	mRNA	6.99317	6.78595	6.49321	4.07632	5.48613	5.36538	0.736364	0.0197874	35.2002	NM_212460.3	ARL4A	hsa:10124	ADP-ribosylation factor-like 4A, isoform CRA_a
RAB30-AS1	mRNA	4.79389	5.65265	4.91407	4.05509	3.6185	5.32616	0.846304	0.2452	28.3604	NR_038903.1	RAB30-AS1	hsa:100506233	RAB30 antisense RNA 1 (head to head)
BAIAP2	mRNA	2.86851	2.97194	2.83807	4.60925	4.36447	3.70918	1.46141	0.00797319	21.3614	NM_017451.2	BAIAP2	hsa:10458	cDNA FLJ32326 fis, clone PROST2004332, highly similar to Brain-specific angiogenesis inhibitor1-associated protein 2
SNORA2B	mRNA	2.58425	0.952685	4.54886	4.81059	1.53123	2.32949	1.07241	0.898296	16.7571	NR_002951.1	SNORA2B	hsa:677794	small nucleolar RNA, H/ACA box 2B
FAM96A	mRNA	22.9984	23.2825	25.209	25.6584	24.2079	24.5692	1.0412	0.2972	145.925	NM_032231.5	FAM96A	hsa:84191	Family with sequence similarity 96, member A, isoform CRA_a
TRMT2B	mRNA	10.405	9.88593	10.5146	13.2721	11.7437	11.8467	1.19662	0.0189433	67.668	NM_024917.5	TRMT2B	hsa:79979	Chromosome X open reading frame 34, isoform CRA_a
TIGD1	mRNA	3.76147	4.11028	4.19419	3.4982	3.37644	3.58653	0.867001	0.0214194	22.5271	NM_145702	TIGD1	hsa:200765	Putative transposase
AIFM1	mRNA	27.543	27.6936	27.7087	30.7094	30.6636	29.677	1.09771	0.0013724	173.995	NM_145813.2	AIFM1	hsa:9131	Apoptosis-inducing factor 1, mitochondrial
PHLDA3	mRNA	4.70865	4.69666	3.72972	4.82638	3.39699	4.7448	0.987296	0.926404	26.1032	NM_012396	PHLDA3	hsa:23612	Pleckstrin homology-like domain family A member 3
NIPAL1	mRNA	4.37172	4.35059	3.99	4.62579	3.97789	5.60001	1.11732	0.365438	26.916	NM_207330.1	NIPAL1	hsa:152519	Magnesium transporter NIPA3
PUS7	mRNA	19.6125	20.1527	21.1551	16.7162	18.2803	18.1351	0.872147	0.0181984	114.052	NM_019042.3	PUS7	hsa:54517	cDNA FLJ33964 fis, clone CTONG2019029, highly similar to Pseudouridylate synthase 7 homolog (EC 5.4.99.-)
FARSB	mRNA	27.0778	26.4212	27.7468	26.1612	31.1493	28.3949	1.05489	0.375611	166.951	NM_005687	FARSB	hsa:10056	cDNA FLJ75460, highly similar to Homo sapiens phenylalanine-tRNA synthetase-like, beta subunit, mRNA
CAV1	mRNA	31.2517	32.7144	30.3971	4.06288	3.80106	4.07525	0.126524	2.27468e-06	106.302	NM_001753.4	CAV1	hsa:857	Caveolin-1
GALE	mRNA	8.31167	9.25524	8.83834	12.1446	11.9664	12.1044	1.37152	0.000300045	62.6207	NM_001127621.1	GALE	hsa:2582	UDP-galactose-4-epimerase, isoform CRA_b
HEBP1	mRNA	10.1024	8.92972	9.80054	10.5781	10.5094	10.1284	1.08266	0.103698	60.0485	NM_015987.4	HEBP1	hsa:50865	Heme binding protein 1, isoform CRA_a
RAB29	mRNA	11.7341	11.4748	13.6371	14.4486	13.2875	13.8746	1.12931	0.104734	78.4568	NM_003929.2	RAB29	hsa:8934	cDNA, FLJ93464, highly similar to Homo sapiens RAB7, member RAS oncogene family-like 1 (RAB7L1), mRNA
CUTC	mRNA	19.9029	19.3288	20.1249	18.4756	19.3648	18.2866	0.945591	0.0578132	115.484	NM_015960.2	CUTC	hsa:51076	cDNA FLJ56751, highly similar to Copper homeostasis protein cutC homolog
RP11-29G8.3	mRNA	4.14537	3.8679	4.18683	3.00149	2.56634	2.98614	0.70114	0.00221972	20.7541
ALG13	mRNA	7.97126	8.30521	7.59276	11.1447	12.5993	13.1574	1.54598	0.00237835	60.7706	NM_018466.4	ALG13	hsa:79868	Putative bifunctional UDP-N-acetylglucosamine transferase and deubiquitinase ALG13
SDCCAG3	mRNA	70.0912	69.5644	74.9412	69.8165	63.4142	66.8554	0.932382	0.127361	414.683	NM_006643.3	SDCCAG3	hsa:10807	Serologically defined colon cancer antigen 3
GTF2H3	mRNA	19.6868	22.3476	21.8901	17.1576	19.3458	19.5209	0.876414	0.0782687	119.949	NM_001516.4	GTF2H3	hsa:2967	General transcription factor IIH subunit 3
FUNDC2	mRNA	10.0128	9.71217	10.3882	16.1249	14.3482	16.3958	1.55643	0.00113996	76.982	NM_023934.3	FUNDC2	hsa:65991	FUN14 domain-containing protein 2
UBE2Q2P2	mRNA	2.94648	2.45829	2.34755	4.5611	5.03084	3.77433	1.72416	0.0103178	21.1186	NR_004847.3	UBE2Q2P2	hsa:100134869	ubiquitin-conjugating enzyme E2Q family member 2 pseudogene 2
TAF1A	mRNA	3.52162	5.13397	4.67025	5.89994	5.84202	5.94533	1.32729	0.0388675	31.0131	NM_139352.2	TAF1A	hsa:9015	cDNA FLJ77843, highly similar to Homo sapiens TATA box binding protein (TBP)-associated factor, RNA polymerase I, A, 48kDa (TAF1A), transcript variant 1, mRNA
SNORA71A	mRNA	21.1369	24.675	18.6028	20.001	29.7448	22.3279	1.1189	0.497467	136.488	NR_002911.1	SNORA71A	hsa:26777	small nucleolar RNA, H/ACA box 71A
EMC7	mRNA	44.7194	40.2289	40.8268	50.8601	47.1776	50.7033	1.18259	0.0144336	274.516	NM_020154.2	EMC7	hsa:56851	Chromosome 15 open reading frame 24, isoform CRA_b
PHF6	mRNA	36.3127	37.0152	36.3431	33.5596	37.4794	40.0686	1.0131	0.814006	220.779	NM_032458.2	PHF6	hsa:84295	cDNA FLJ50940, highly similar to PHD finger protein 6
PWP1	mRNA	45.5367	44.8007	45.8736	43.4673	43.4405	41.2167	0.940633	0.0291974	264.336	NM_007062.1	PWP1	hsa:11137	Periodic tryptophan protein 1 homolog
TAB3	mRNA	3.39843	3.07761	3.28749	4.51634	4.22868	4.59012	1.36581	0.0011972	23.0987	NM_198312.1	TAB3	hsa:257397	cDNA FLJ60687, highly similar to Mitogen-activated protein kinase kinase kinase7-interacting protein 3
NKAP	mRNA	3.17977	3.11538	2.97505	2.90308	3.72909	3.13093	1.05317	0.552403	19.0333	NM_024528.3	NKAP	hsa:79576	NF-kappa-B-activating protein
GLO1	mRNA	336.368	350.75	355.187	345.969	359.58	375.728	1.03739	0.276063	2123.58	NM_006708.2	GLO1	hsa:2739	Lactoylglutathione lyase
BCAP29	mRNA	7.21619	8.00334	6.88719	4.19351	5.66872	6.68907	0.7487	0.0806943	38.658	NM_018844.3	BCAP29	hsa:55973	cDNA FLJ53907, highly similar to B-cell receptor-associated protein 29
SPAG16	mRNA	3.06359	3.25081	2.94697	1.85883	2.42851	2.98921	0.785688	0.122	16.5379	NM_024532.4	SPAG16	hsa:79582	Putative uncharacterized protein PF20
TUB	mRNA	16.0845	16.3656	15.7837	21.5098	20.1447	20.9032	1.29697	0.000371346	110.791	NM_177972.2	TUB	hsa:7275	Tubby protein homolog
EEF1AKMT1	mRNA	2.60492	3.34019	3.70806	4.38524	5.03309	4.40273	1.43176	0.02316	23.4742
RBMS2	mRNA	9.24084	9.31677	9.22423	8.18244	7.71468	8.02896	0.861213	0.000794398	51.7079	NM_002898.3	RBMS2	hsa:5939	cDNA FLJ53090, moderately similar to RNA-binding motif, single-stranded-interacting protein 2
HSPA1A	mRNA	131.433	163.984	127.299	106.329	153.49	107.74	0.869519	0.395902	790.276	NM_005345.5	HSPA1A	hsa:3303	Heat shock 70kDa protein 1B
COX11	mRNA	18.1169	19.6608	16.2522	15.3589	18.9959	22.418	1.05077	0.706967	110.803	NM_004375.3	COX11	hsa:1353	cDNA FLJ60452, highly similar to Cytochrome c oxidase assembly protein COX11, mitochondrial
TLX1	mRNA	2.63969	3.29364	3.0452	7.30263	6.33452	6.91874	2.28945	0.000343183	29.5344	NM_005521.3	TLX1	hsa:3195	T-cell leukemia homeobox protein 1
TTC27	mRNA	13.5276	13.2515	13.3191	17.8283	16.9953	17.2969	1.29983	9.918e-05	92.2187	NM_017735.4	TTC27	hsa:55622	Tetratricopeptide repeat protein 27
ARMC1	mRNA	24.6382	26.2585	25.2676	17.8094	24.6311	27.1169	0.913255	0.478758	145.722	NM_018120.5	ARMC1	hsa:55156	Armadillo repeat-containing protein 1
UTP23	mRNA	7.60388	9.29162	8.50243	8.43338	8.96056	10.8818	1.11331	0.341544	53.6736	NM_032334.2	UTP23	hsa:84294	rRNA-processing protein UTP23 homolog
NETO2	mRNA	7.38279	8.01961	7.1641	10.4717	9.67435	11.2623	1.39181	0.00495895	53.9749	NM_018092.4	NETO2	hsa:81831	cDNA FLJ52968, highly similar to Neuropilin and tolloid-like protein 2
SLC50A1	mRNA	23.0582	21.184	23.5855	22.2725	21.0183	20.6828	0.943177	0.215807	131.801	NM_018845.3	SLC50A1	hsa:55974	Sugar transporter SWEET1
PEA15	mRNA	43.8501	42.5693	40.4204	43.2843	43.0421	39.1522	0.989268	0.799461	252.318	NM_003768.4	PEA15	hsa:8682	cDNA, FLJ92023, Homo sapiens phosphoprotein enriched in astrocytes 15 (PEA15),mRNA
DNAJC22	mRNA	3.55755	4.23029	4.21866	2.95766	4.07719	3.44494	0.872843	0.265053	22.4863	NM_024902	DNAJC22	hsa:79962	DnaJ homolog subfamily C member 22
TIMM9	mRNA	12.9851	12.8629	12.75	12.0037	15.2702	13.0188	1.04391	0.590674	78.8907	NM_012460	TIMM9	hsa:26520	Translocase of inner mitochondrial membrane 9 homolog (Yeast), isoform CRA_a
TMEM67	mRNA	5.42157	5.57505	4.91301	4.88396	5.04038	5.06913	0.942415	0.216277	30.9031	NM_153704.5	TMEM67	hsa:91147	cDNA FLJ60309, highly similar to Meckelin
SLC3A2	mRNA	240.207	244.863	236.787	55.5635	52.374	51.9932	0.221555	2.22362e-07	881.787	NM_002394.5	SLC3A2	hsa:6520	Solute carrier family 3 (Activators of dibasic and neutral amino acid transport), member 2, isoform CRA_e
AC016747.3	mRNA	2.88977	3.69422	3.92162	3.05405	3.27262	2.42632	0.833174	0.220644	19.2586	NM_152392.3	AHSA2	hsa:130872	Activator of 90 kDa heat shock protein ATPase homolog 2
MRPS18B	mRNA	59.4958	62.3405	61.6742	67.4333	70.263	66.3802	1.11207	0.00896294	387.587	NM_014046.3	MRPS18B	hsa:28973	cDNA, FLJ92156, Homo sapiens mitochondrial ribosomal protein S18B (MRPS18B),nuclear gene encoding mitochondrial protein, mRNA
PRELID3A	mRNA	3.02752	3.28306	2.80297	2.30552	1.9657	2.39236	0.731173	0.0127125	15.7771	NM_006553.3	PRELID3A	hsa:10650	Protein slowmo homolog 1
SNORD69	mRNA	4.08707	5.08511	9.7121	9.12971	11.5787	7.77128	1.50812	0.195463	47.364	NR_003057.1	SNORD69	hsa:692109	small nucleolar RNA, C/D box 69
CCNC	mRNA	46.4167	51.0179	43.7638	44.0078	53.6324	59.3307	1.1117	0.347899	298.169	NM_005190.3	CCNC	hsa:892	cDNA FLJ77471, highly similar to Homo sapiens cyclin C (CCNC), transcript variant 1, mRNA
LASP1	mRNA	37.5191	36.2955	36.3795	23.321	22.0679	22.0967	0.612425	1.53842e-05	177.68	NM_006148.3	LASP1	hsa:3927	LIM and SH3 protein 1, isoform CRA_b
HTATSF1	mRNA	21.578	22.1637	21.3855	27.7097	29.4448	29.784	1.3349	0.000442798	152.066	NM_014500.4	HTATSF1	hsa:27336	cDNA FLJ60139, highly similar to Homo sapiens HIV TAT specific factor 1 (HTATSF1), mRNA
GABARAPL1	mRNA	6.49923	5.9154	5.85577	6.87622	7.35924	6.21847	1.11951	0.13477	38.7243	NM_031412.2	GABARAPL1	hsa:23710	GABA(A) receptor-associated protein like 1, isoform CRA_a
OSTC	mRNA	59.5733	67.9452	65.7719	86.8943	94.274	94.3791	1.42556	0.00147374	468.838	NM_021227.3	OSTC	hsa:58505	Oligosaccharyltransferase complex subunit OSTC
CTD-2192J16.15	mRNA	39.704	42.8314	37.8103	49.1137	50.1681	50.778	1.24691	0.00302429	270.406
CTB-119C2.1	mRNA	4.12034	3.69477	4.49864	0.310946	0.371159	0.536418	0.0989564	0.000106527	13.5323
LINC00857	mRNA	3.82277	3.78488	3.326	0.426965	0.145613	0.590727	0.106397	9.32994e-05	12.097	NR_038464.1	LINC00857	hsa:439990	long intergenic non-protein coding RNA 857
VARS	mRNA	51.3621	50.7805	48.6761	54.2586	59.4869	50.5688	1.08948	0.172599	315.133	NM_006295.2	VARS	hsa:7407	Valyl-tRNA synthetase, isoform CRA_a
LIAS	mRNA	3.72327	4.06872	4.61105	5.54469	6.79566	5.0568	1.40265	0.0451672	29.8002	NM_194451.2	LIAS	hsa:11019	Lipoyl synthase, mitochondrial
KCNK5	mRNA	2.67072	2.39769	2.64365	3.48593	3.81188	3.40935	1.38837	0.00270656	18.4192	NM_003740.3	KCNK5	hsa:8645	Potassium channel, subfamily K, member 5, isoform CRA_a
PCGF6	mRNA	18.0814	19.2948	20.2328	20.0966	20.7898	24.5974	1.13669	0.161681	123.093	NM_032154.3	PCGF6	hsa:84108	Polycomb group RING finger protein 6
AK6	mRNA	7.11332	8.28936	7.86555	3.75915	6.17372	6.41476	0.702573	0.06527	39.6159	NM_016283.4	AK6	hsa:102157402	Adenylate kinase isoenzyme 6
CAPN2	mRNA	57.4165	58.2642	62.8726	62.1284	61.7655	66.1173	1.06417	0.156806	368.565	NM_001748.4	CAPN2	hsa:824	cDNA, FLJ96158, highly similar to Homo sapiens calpain 2, (m/II) large subunit (CAPN2), mRNA
NPIPB3	mRNA	3.10718	4.31169	4.48897	2.7174	4.88495	3.0618	0.895556	0.631834	22.572	NM_130464.2	NPIPB3	hsa:23117	Nuclear pore complex-interacting protein family member B5
TAF7L	mRNA	3.74729	4.90627	4.63202	0.150147	0.201625	0.0852041	0.032891	0.000259881	13.7225	NM_024885.3	TAF7L	hsa:54457	TAF7-like RNA polymerase II, TATA box binding protein (TBP)-associated factor, 50kDa, isoform CRA_a
SNORD70	mRNA	6.70536	3.4607	3.77693	4.99281	3.57578	5.43989	1.0047	0.986075	27.9515	NR_003058.1	SNORD70	hsa:692110	small nucleolar RNA, C/D box 70
MOCOS	mRNA	2.75878	2.72618	3.10248	4.85016	4.31648	4.28716	1.56668	0.00177302	22.0412	NM_017947.2	MOCOS	hsa:55034	Molybdenum cofactor sulfurase
SBDS	mRNA	55.2084	52.7886	57.3394	44.26	38.9718	42.901	0.762886	0.00316055	291.469	NM_016038.2	SBDS	hsa:51119	Ribosome maturation protein SBDS
SWAP70	mRNA	12.0142	12.5652	13.7183	11.3397	11.9671	12.9189	0.9459	0.367431	74.5233	NM_015055.3	SWAP70	hsa:23075	cDNA FLJ39540 fis, clone PUAEN2008314, highly similar to Switch-associated protein 70
PRMT3	mRNA	21.3952	22.9193	23.6151	16.9345	15.6868	17.5052	0.737916	0.00218794	118.056	NM_005788.3	PRMT3	hsa:10196	cDNA FLJ60751, highly similar to Protein arginine N-methyltransferase 3 (EC 2.1.1.-)
SERINC2	mRNA	3.1392	2.46435	2.67897	2.58267	2.35413	2.30231	0.874023	0.184081	15.5216	NM_178865.4	SERINC2	hsa:347735	Serine incorporator 2, isoform CRA_b
ATAD3B	mRNA	12.8665	12.1623	12.6642	21.836	22.2714	20.122	1.70401	0.000211784	101.922	NM_031921.4	ATAD3B	hsa:83858	ATPase family AAA domain-containing protein 3B
ADCK2	mRNA	11.3033	10.0666	10.7318	15.9148	15.643	15.9436	1.47972	0.000156424	79.603	NM_052853.3	ADCK2	hsa:90956	AarF domain containing kinase 2
COMMD1	mRNA	11.6157	11.3182	10.626	11.9608	13.068	13.3559	1.14377	0.0357472	71.9447	NM_152516.2	COMMD1	hsa:150684	COMM domain-containing protein 1
LINC00958	mRNA	12.9023	13.7946	12.9865	9.50364	10.4351	9.19219	0.734084	0.001696	68.8143	NR_038904.1	LINC00958	hsa:100506305	long intergenic non-protein coding RNA 958
THOC2	mRNA	36.5187	34.811	36.4279	42.7461	40.1213	45.0845	1.1874	0.0118821	235.709	NM_020449.2	THOC2	hsa:57187	THO complex subunit 2
RFT1	mRNA	7.06207	7.54625	7.1982	7.31132	7.37184	6.61492	0.976684	0.580774	43.1046	NM_052859.3	RFT1	hsa:91869	Protein RFT1 homolog
ZNF251	mRNA	5.74586	6.23063	6.394	7.93584	7.06239	7.39014	1.21871	0.0139444	40.7589	NM_138367.1	ZNF251	hsa:90987	Zinc finger protein 251
HMMR	mRNA	27.0877	29.4247	27.6975	17.2801	19.7809	21.3738	0.693918	0.00340522	142.645	NM_012485.2	HMMR	hsa:3161	cDNA FLJ53375, highly similar to Hyaluronan mediated motility receptor
HSPA4L	mRNA	13.854	14.7009	14.4045	12.3178	14.4065	16.3304	1.00222	0.979892	86.0141	NM_014278.2	HSPA4L	hsa:22824	cDNA FLJ14916 fis, clone PLACE1006958, highly similar to Heat shock 70 kDa protein 4L
LSM12P1	mRNA	61.9508	57.49	60.6236	54.0242	69.302	64.1809	1.04133	0.624109	367.572	LSM12P1	LSM12P1		LSM12 pseudogene 1
PPP2R2C	mRNA	4.0309	3.48009	3.70785	5.47999	6.64516	6.21508	1.63477	0.00321426	29.5591	NM_181876.2	PPP2R2C	hsa:5522	Serine/threonine-protein phosphatase 2A 55 kDa regulatory subunit B gamma isoform
GPCPD1	mRNA	2.37839	3.24544	3.14299	3.2115	3.74662	3.33588	1.1742	0.184404	19.0608	NM_019593.3	GPCPD1	hsa:56261	Uncharacterized protein
CDKL1	mRNA	4.37969	3.93917	4.62553	3.68349	3.86917	3.41134	0.847007	0.0518314	23.9084	NM_004196.4	CDKL1	hsa:8814	Cyclin-dependent kinase-like 1
DYNLT3	mRNA	12.8998	15.1888	9.74472	9.73068	14.0515	16.3745	1.06141	0.772715	77.99	NM_006520.2	DYNLT3	hsa:6990	Dynein light chain Tctex-type 3
SNORD101	mRNA	8.62205	20.263	9.10602	12.6393	16.5237	18.0336	1.24231	0.498541	85.1878	NR_002434.1	SNORD101	hsa:594837	small nucleolar RNA, C/D box 101
CH507-254M2.2	mRNA	4.97197	3.07852	2.93985	4.39954	4.52794	5.2906	1.29369	0.205308	25.2084
NABP1	mRNA	2.29794	2.62448	2.68296	2.22715	2.29426	2.64196	0.941883	0.448938	14.7688	NM_022837.1	NABP1	hsa:64859	SOSS complex subunit B2
CENPI	mRNA	12.4454	11.1899	11.8831	13.7252	14.2929	14.125	1.18651	0.00526779	77.6615	NM_006733.2	CENPI	hsa:2491	FSH primary response (LRPR1 homolog, rat) 1, isoform CRA_b
TROVE2	mRNA	31.9396	37.3138	29.9791	25.2602	39.3135	49.82	1.15278	0.53448	213.626	NM_004600.5	TROVE2	hsa:6738	TROVE domain family, member 2, isoform CRA_b
MTFR1	mRNA	29.1013	29.0369	28.8935	29.7571	31.6258	35.042	1.10793	0.113234	183.457	NM_014637.3	MTFR1	hsa:9650	Mitochondrial fission regulator 1, isoform CRA_a
GPRC5A	mRNA	14.5821	13.0128	12.6636	0.584868	0.826351	0.877831	0.0568587	2.92383e-05	42.5476	NM_003979.3	GPRC5A	hsa:9052	cDNA FLJ78217
UFM1	mRNA	15.3441	15.9993	14.7093	14.5756	18.1668	18.2428	1.1071	0.263847	97.0379	NM_016617.3	UFM1	hsa:51569	Ubiquitin-fold modifier 1
NLN	mRNA	11.6911	11.7895	11.7237	7.32025	7.49038	7.56305	0.63554	6.47156e-07	57.5779	NM_020726.4	NLN	hsa:57486	cDNA FLJ76106, highly similar to Homo sapiens neurolysin (metallopeptidase M3 family) (NLN), mRNA
MSH5	mRNA	3.07686	2.71385	2.67217	3.97617	4.15287	3.68755	1.39628	0.00392237	20.2795	NM_172166.3	MSH5	hsa:4439	MutS homolog 5 (E. coli), isoform CRA_e
RP11-257O5.2	mRNA	3.58692	2.74033	2.86612	3.66359	4.4674	4.71436	1.39724	0.0419334	22.0387
DENND2C	mRNA	3.02552	2.88016	3.25602	4.96186	4.74837	5.21717	1.62933	0.000383488	24.0891	NM_198459.3	DENND2C	hsa:163259	DENN domain-containing protein 2C
PUS7L	mRNA	8.23053	8.93931	8.5886	8.39106	11.2081	12.6284	1.25115	0.162654	57.986	NM_031292.4	PUS7L	hsa:83448	Pseudouridylate synthase 7 homolog-like protein
METTL21B	mRNA	5.42644	6.09587	5.58061	4.31095	4.48116	4.36189	0.769109	0.00322482	30.2569	NM_206914.1	METTL21B	hsa:25895	Protein-lysine methyltransferase METTL21B
FLVCR1	mRNA	6.98137	7.45	8.00284	11.7406	12.0449	12.0437	1.59708	0.000138647	58.2634	NM_014053.3	FLVCR1	hsa:28982	cDNA, FLJ95288, highly similar to Homo sapiens feline leukemia virus subgroup C cellular receptor (FLVCR), mRNA
UBE2J2	mRNA	18.4753	17.9695	18.9877	32.6259	29.5656	29.5254	1.65457	0.000346723	147.149	NM_194458.1	UBE2J2	hsa:118424	Ubiquitin-conjugating enzyme E2 J2
RP11-887P2.3	mRNA	35.5843	13.194	13.0884	23.4329	10.6946	19.8159	0.871931	0.768562	115.81
CTD-2514C3.1	mRNA	2.67454	3.2044	5.17857	5.35206	3.56565	2.82525	1.06199	0.841215	22.8005
DOCK11	mRNA	8.58307	7.90602	9.18954	10.338	10.8762	11.1285	1.25952	0.00711703	58.0213	NM_144658.3	DOCK11	hsa:139818	Dedicator of cytokinesis protein 11
RAB32	mRNA	18.6508	19.2684	21.4047	22.9251	21.0727	19.6349	1.07263	0.319994	122.957	NM_006834.3	RAB32	hsa:10981	cDNA, FLJ92490, highly similar to Homo sapiens RAB32, member RAS oncogene family (RAB32), mRNA
RRM2B	mRNA	10.6502	12.5021	11.4503	11.6369	12.7735	13.2193	1.08748	0.230361	72.2323	NM_015713.4	RRM2B	hsa:50484	Ribonucleoside-diphosphate reductase subunit M2 B
RIDA	mRNA	12.4676	12.7184	11.5952	6.77548	5.16013	6.00087	0.487653	0.000405328	54.7177
UGCG	mRNA	20.744	20.9549	21.981	23.6953	23.2841	25.0685	1.13141	0.0134847	135.728	NM_003358	UGCG	hsa:7357	UDP-glucose ceramide glucosyltransferase, isoform CRA_a
MYEF2	mRNA	5.88173	6.35791	6.07152	4.03319	4.46489	5.00197	0.737258	0.00683217	31.8112	NM_016132.4	MYEF2	hsa:50804	Myelin expression factor 2, isoform CRA_c
HERC3	mRNA	4.77688	4.78443	5.03666	6.54546	6.19974	6.42419	1.31315	0.000325877	33.7674	NM_014606.2	HERC3	hsa:8916	cDNA FLJ58161, highly similar to HECT domain and RCC1-like domain protein 3
RWDD3	mRNA	5.41127	6.35442	5.00866	4.65172	6.60626	7.46059	1.1159	0.520887	35.4929	NM_015485.4	RWDD3	hsa:25950	RWD domain-containing protein 3
NUS1	mRNA	48.8109	46.2879	45.3579	59.9573	67.8328	75.1014	1.44451	0.00979195	343.348	NM_138459.3	NUS1	hsa:116150	cDNA FLJ43129 fis, clone CTONG3005648
DOK4	mRNA	3.86344	3.58607	3.818	4.56165	4.06534	3.88991	1.11088	0.129629	23.7844	NM_018110.3	DOK4	hsa:55715	Docking protein 4, isoform CRA_a
DDX21	mRNA	138.526	142.797	142.672	149.052	160.115	163.891	1.11571	0.0248251	897.053	NM_004728.3	DDX21	hsa:9188	DEAD/H(Asp-Glu-Ala-Asp/His)box polypeptide 21
INAFM2	mRNA	16.0929	14.7949	19.724	23.2998	18.806	22.5655	1.27779	0.0819553	115.283	NM_001301268.1	INAFM2	hsa:100505573	Putative transmembrane protein INAFM2
HSPG2	mRNA	3.12739	2.97287	2.96655	2.58217	2.76006	2.79	0.896923	0.020287	17.199	NM_005529.6	HSPG2	hsa:3339	Perlecan proteoglycan 2
EPT1	mRNA	20.584	21.5388	21.8826	22.4928	25.8545	27.3151	1.18213	0.0584172	139.668	NM_033505.2	EPT1	hsa:85465	Ethanolaminephosphotransferase 1
TWISTNB	mRNA	26.8441	28.419	25.9374	21.5783	24.9319	27.8297	0.915509	0.305162	155.54	NM_001002926.1	TWISTNB	hsa:221830	DNA-directed RNA polymerase I subunit RPA43
ABHD14B	mRNA	4.09918	5.09774	4.18063	7.15249	6.66114	5.7805	1.4647	0.0156515	32.9717	NM_032750.2	ABHD14B	hsa:84836	cDNA FLJ52511, highly similar to Abhydrolase domain-containing protein 14B
AC093616.4	mRNA	7.28553	7.57979	7.49617	10.5909	9.83809	9.69227	1.34702	0.000895624	52.4828	NM_001032392.2	PLGLB1	hsa:5343	plasminogen-like B1
NUAK1	mRNA	13.8732	11.7048	12.7657	7.43218	7.15854	7.88153	0.586075	0.00131798	60.8159	NM_014840.2	NUAK1	hsa:9891	NUAK family, SNF1-like kinase, 1, isoform CRA_a
ABHD4	mRNA	3.27233	3.51563	3.62881	3.3677	3.14731	3.05772	0.918972	0.114461	19.9895	NM_022060.2	ABHD4	hsa:63874	cDNA FLJ55116, highly similar to Abhydrolase domain-containing protein 4 (EC 3.1.1.-)
GREB1L	mRNA	9.86038	9.22929	9.45463	10.3903	9.6929	10.9934	1.08872	0.113988	59.6209	NM_024935.2	GREB1L	hsa:80000	GREB1-like protein
PEX3	mRNA	16.5624	16.4611	16.0783	15.977	19.6834	18.7408	1.10793	0.190482	103.503	NM_003630.2	PEX3	hsa:8504	cDNA FLJ57497, highly similar to Peroxisomal biogenesis factor 3
RASGEF1A	mRNA	3.50822	4.47356	3.45206	3.66139	3.89758	2.955	0.919548	0.520667	21.9478	NM_145313.3	RASGEF1A	hsa:221002	cDNA FLJ45524 fis, clone BRTHA2026290, highly similar to Homo sapiens RasGEF domain family, member 1A (RASGEF1A), mRNA
SNHG4	mRNA	25.4674	24.9468	25.1679	17.2699	15.0968	18.0785	0.667423	0.000750194	126.027	NR_003141.3	SNHG4	hsa:724102	small nucleolar RNA host gene 4 (non-protein coding)
TBC1D8B	mRNA	3.43357	3.11246	3.72804	2.90503	2.99055	3.54476	0.918852	0.358268	19.7144	NM_198881.1	TBC1D8B	hsa:54885	TBC1 domain family member 8B
OSGEP	mRNA	5.78359	6.54325	5.73843	9.06245	8.56373	8.76706	1.46099	0.000744184	44.4585	NM_017807.3	OSGEP	hsa:55644	Probable tRNA N6-adenosine threonylcarbamoyltransferase
LYRM1	mRNA	10.7222	11.7556	11.9369	8.55405	8.53968	9.46124	0.771617	0.00572002	60.9697	NM_020424	LYRM1	hsa:57149	Uncharacterized protein
SNORA75	mRNA	5.76959	3.77051	3.60067	5.56532	9.44006	5.31901	1.54667	0.186878	33.4652	NR_002921.1	SNORA75	hsa:654321	small nucleolar RNA, H/ACA box 75
SLC16A14	mRNA	6.9678	8.62601	6.86769	9.79035	11.0661	11.3111	1.43212	0.0119375	54.629	NM_152527.4	SLC16A14	hsa:151473	cDNA FLJ30755 fis, clone FEBRA2000452, highly similar to Homo sapiens solute carrier family 16 (monocarboxylic acid transporters), member 14 (SLC16A14), mRNA
SERTAD2	mRNA	11.6901	11.933	12.3463	10.5863	10.9918	10.5393	0.892907	0.00583399	68.0868	NM_014755.2	SERTAD2	hsa:9792	SERTA domain-containing protein 2
TMEM56-RWDD3	mRNA	3.42988	3.23887	3.34376	3.1236	2.77876	3.95983	0.984987	0.894566	19.8747	NM_001199691.1	TMEM56-RWDD3	hsa:100527978	Protein TMEM56-RWDD3
ATP2B4	mRNA	9.4529	9.77525	9.38589	11.2144	10.7252	11.3655	1.16394	0.00234935	61.9192	NM_001684.4	ATP2B4	hsa:493	Plasma membrane calcium-transporting ATPase 4
CMPK1	mRNA	56.3622	59.8392	55.4848	44.7165	62.9874	76.4358	1.07254	0.678034	355.826	NM_016308.2	CMPK1	hsa:51727	UMP-CMP kinase
SFXN4	mRNA	49.2664	45.8041	49.3495	41.7769	41.9789	40.156	0.857996	0.00631073	268.332	NM_213649.1	SFXN4	hsa:119559	Sideroflexin-4
JRKL	mRNA	3.56867	4.44964	3.94362	2.64698	3.12281	3.15787	0.746338	0.0291289	20.8896	NM_003772.3	JRKL	hsa:8690	Jerky protein homolog-like
DIMT1	mRNA	22.1664	20.5736	22.7276	12.3097	11.9234	12.5161	0.561334	0.000137849	102.217	NM_014473.2	DIMT1	hsa:27292	cDNA FLJ75823, highly similar to Homo sapiens dimethyladenosine transferase (HSA9761), mRNA
PHLPP2	mRNA	4.57636	4.58336	4.77436	5.14766	5.50649	5.62557	1.16834	0.00769949	30.2138	NM_015020.3	PHLPP2	hsa:23035	PH domain leucine-rich repeat-containing protein phosphatase 2
DIAPH3	mRNA	16.3199	16.2106	16.3452	12.3103	13.7116	15.0552	0.840442	0.0306171	89.9528	NM_030932.3	DIAPH3	hsa:81624	cDNA FLJ58109, highly similar to Protein diaphanous homolog 3
ITPR3	mRNA	11.4148	11.3415	11.1969	21.4965	20.8876	20.0514	1.83887	2.34991e-05	96.3886	NM_002224.3	ITPR3	hsa:3710	ITPR3 protein
CMTM8	mRNA	3.04921	3.03875	3.46808	3.85475	4.33317	4.72322	1.3511	0.017835	22.4672	NM_178868.3	CMTM8	hsa:152189	CKLF-like MARVEL transmembrane domain-containing protein 8
C21orf33	mRNA	23.523	23.7801	23.2053	35.4591	34.9945	36.2226	1.51296	6.84585e-06	177.185	NM_198155.3	C21orf33	hsa:8209	ES1 protein homolog, mitochondrial
KLRG1	mRNA	2.56361	3.06334	2.83199	3.02785	2.7892	3.40656	1.0904	0.330939	17.6825	NM_005810.3	KLRG1	hsa:10219	cDNA FLJ56726, highly similar to Homo sapiens killer cell lectin-like receptor subfamily G, member 1 (KLRG1), mRNA
ODC1	mRNA	68.2374	75.172	71.5666	70.9148	73.9327	63.786	0.970497	0.589928	423.61	NM_002539.2	ODC1	hsa:4953	cDNA FLJ51371, highly similar to Ornithine decarboxylase (EC 4.1.1.17)
ZNF75D	mRNA	2.72947	2.20175	2.51863	3.92853	3.78893	3.70961	1.53387	0.00133788	18.8769	NM_007131.4	ZNF75D	hsa:7626	cDNA FLJ35028 fis, clone OCBBF2015645, highly similar to Homo sapiens zinc finger protein 75 (D8C6) (ZNF75), mRNA
LTV1	mRNA	18.4444	22.1652	21.6616	22.6701	25.6119	24.1256	1.16278	0.0791105	134.679	NM_032860.3	LTV1	hsa:84946	Protein LTV1 homolog
USP15	mRNA	8.03602	8.76812	8.53712	7.47659	7.35279	8.42413	0.917615	0.158058	48.5948	NM_006313.2	USP15	hsa:9958	cDNA FLJ58918, highly similar to Ubiquitin carboxyl-terminal hydrolase 15 (EC 3.1.2.15)
SEPHS2	mRNA	44.5657	46.1835	52.5394	73.802	69.8373	74.7497	1.52412	0.000940345	361.678	NM_012248.3	SEPHS2	hsa:22928	cDNA FLJ53520, highly similar to Selenide, water dikinase 2 (EC 2.7.9.3)
USP45	mRNA	7.1884	7.11536	7.34614	6.13217	6.54826	7.75529	0.943918	0.456503	42.0856	NM_032929.1	USP45	hsa:85015	Ubiquitinyl hydrolase 1
TNFRSF10B	mRNA	18.2648	18.4895	18.6587	16.9346	15.9763	15.7607	0.878343	0.00403104	104.085	NM_147187.2	TNFRSF10B	hsa:8795	cDNA FLJ59908, highly similar to Tumor necrosis factor receptor superfamily member 10B
RPL21P119	mRNA	29.4216	28.5508	41.7193	37.3462	37.1484	39.5601	1.14407	0.330049	213.746	RPL21P119	RPL21P119		ribosomal protein L21 pseudogene 119
TMEM243	mRNA	7.01473	8.57815	6.49466	6.10903	6.88003	9.46391	1.01654	0.923533	44.5405	NM_024315.2	TMEM243	hsa:79161	Transmembrane protein 243
TRAM1	mRNA	62.9943	69.2326	55.6112	47.8851	67.6188	74.9778	1.01407	0.926677	378.32	NM_014294.5	TRAM1	hsa:23471	Translocating chain-associated membrane protein 1
NECAP1	mRNA	18.6444	17.547	20.2486	18.5632	17.6492	18.563	0.970506	0.545692	111.215	NM_015509.3	NECAP1	hsa:25977	cDNA FLJ78563
PLEKHF2	mRNA	6.22637	5.76858	5.66736	2.9281	4.36888	6.28644	0.769062	0.240718	31.2457	NM_024613.3	PLEKHF2	hsa:79666	Pleckstrin homology domain-containing family F member 2
XYLB	mRNA	4.88505	5.85383	5.5788	10.9002	11.0787	10.5937	1.99616	7.23412e-05	48.8903	NM_005108.3	XYLB	hsa:9942	cDNA FLJ10343 fis, clone NT2RM2000951, highly similar to Xylulose kinase (EC 2.7.1.17)
HMGN1P36	mRNA	7.5244	7.88363	6.41317	4.42316	6.5116	6.69338	0.807845	0.176359	39.4493	HMGN1P36	HMGN1P36		high mobility group nucleosome binding domain 1 pseudogene 36
STAG2	mRNA	51.3315	54.6757	54.2197	58.7349	62.3525	65.3657	1.16368	0.016096	346.68	NM_006603.4	STAG2	hsa:10735	Cohesin subunit SA-2
RPL10	mRNA	235.282	237.931	244.492	297.416	277.021	273.362	1.18126	0.00553479	1565.5	NM_006013	RPL10	hsa:6134	60S ribosomal protein L10
UNC93B1	mRNA	3.53296	3.41886	3.67745	2.75079	3.28346	3.20381	0.869115	0.0634171	19.8673	NM_030930.3	UNC93B1	hsa:81622	Protein unc-93 homolog B1
OMA1	mRNA	12.334	12.5454	11.7632	12.2313	12.7063	12.8111	1.03019	0.278012	74.3914	NM_145243	OMA1	hsa:115209	Metalloendopeptidase OMA1, mitochondrial
DFFA	mRNA	36.599	37.9667	36.4149	27.4677	28.0569	26.3614	0.73784	0.000155193	192.867	NM_213566.1	DFFA	hsa:1676	DNAation factor, 45kDa, alpha polypeptide, isoform CRA_b
FAM8A1	mRNA	23.3068	24.5203	23.8156	25.6368	33.8755	37.5214	1.35441	0.0746959	168.676	NM_016255.2	FAM8A1	hsa:51439	Protein FAM8A1
FADS3	mRNA	3.93825	4.15902	3.8544	2.39775	2.13174	2.0194	0.547948	0.000237418	18.5006	NM_021727.4	FADS3	hsa:3995	Fatty acid desaturase 3, isoform CRA_a
CETN2	mRNA	18.5327	21.2144	20.8303	23.8419	26.1863	24.4459	1.2294	0.0132884	135.051	NM_004344.1	CETN2	hsa:1069	Centrin-2
IFRD1	mRNA	11.9277	12.9352	10.8727	8.17427	10.0505	9.10119	0.764671	0.0252944	63.0616	NM_001550.3	IFRD1	hsa:3475	cDNA FLJ54027, highly similar to Interferon-related developmental regulator 1
FDXR	mRNA	6.00691	5.80196	4.97149	8.01907	8.76897	7.42561	1.44298	0.00780036	40.994	NM_024417	FDXR	hsa:2232	NADPH:adrenodoxin oxidoreductase, mitochondrial
SBDSP1	mRNA	21.2826	20.4202	19.975	17.2006	14.7041	16.4873	0.784593	0.00609111	110.07	NR_001588.2	SBDSP1	hsa:155370	Shwachman-Bodian-Diamond syndrome pseudogene 1
MARS2	mRNA	8.52173	8.01236	7.99548	10.6094	11.1526	10.3596	1.30951	0.000960754	56.6512	NM_138395.3	MARS2	hsa:92935	cDNA FLJ51339, highly similar to Methionyl-tRNA synthetase, mitochondrial (EC 6.1.1.10)
RP11-791G15.2	mRNA	3.50339	2.65685	3.17147	2.57136	2.2686	3.04523	0.844989	0.222615	17.2169
NSDHL	mRNA	15.0704	14.2313	15.0764	15.3061	14.7357	14.8899	1.01247	0.604166	89.3098	NM_015922.2	NSDHL	hsa:50814	Sterol-4-alpha-carboxylate 3-dehydrogenase, decarboxylating
HYOU1	mRNA	42.6648	42.4877	41.8398	64.0958	59.4969	51.449	1.37837	0.0124106	302.034	NM_006389.4	HYOU1	hsa:10525	Hypoxia up-regulated 1, isoform CRA_a
DNMT3B	mRNA	11.7125	10.9367	11.5172	11.3591	11.5388	10.2952	0.971512	0.513143	67.3595	NM_175850.2	DNMT3B	hsa:1789	cDNA FLJ10329 fis, clone NT2RM2000594, highly similar to DNA (cytosine-5)-methyltransferase 3B (EC 2.1.1.37)
HILPDA	mRNA	9.53303	10.2255	10.1288	10.8399	11.178	9.02678	1.03872	0.611918	60.932	NM_013332.3	HILPDA	hsa:29923	Hypoxia-inducible lipid droplet-associated protein
BCAM	mRNA	3.41771	3.45003	3.35519	2.51067	2.72162	2.72153	0.778037	0.000561344	18.1768	NM_005581.4	BCAM	hsa:4059	Basal cell adhesion molecule (Lutheran blood group)
ACSL1	mRNA	13.183	12.6075	13.0015	15.9984	14.7761	15.3912	1.19008	0.0032904	84.9577	NM_001995.3	ACSL1	hsa:2180	cDNA FLJ76467, highly similar to Homo sapiens acyl-CoA synthetase long-chain family member 1 (ACSL1), mRNA
HMGCS1	mRNA	94.6201	112.512	105.643	59.5765	68.4355	67.7468	0.625876	0.00277803	508.534	NM_002130.7	HMGCS1	hsa:3157	3-hydroxy-3-methylglutaryl-Coenzyme A synthase 1 (Soluble), isoform CRA_a
ASAP1	mRNA	15.8245	16.0884	16.7979	17.1065	17.5753	17.1732	1.06455	0.032271	100.566	NM_018482.3	ASAP1	hsa:50807	Arf-GAP with SH3 domain, ANK repeat and PH domain-containing protein 1
RHOBTB3	mRNA	58.4921	57.3662	58.4438	23.9006	26.1419	29.0999	0.454053	3.36601e-05	253.444	NM_014899.3	RHOBTB3	hsa:22836	Rho-related BTB domain-containing protein 3
TUBB6	mRNA	26.9347	27.0529	25.2581	29.4333	28.3197	28.1258	1.0837	0.0354901	165.125	NM_032525	TUBB6	hsa:84617	cDNA FLJ35358 fis, clone PUAEN2000497, highly similar to Tubulin beta-6 chain
MIR590	mRNA	1.62219	2.24257	4.28312	5.88843	2.70334	3.70137	1.50875	0.326629	20.441	NR_030321.1	MIR590	hsa:693175	microRNA 590
IMP4	mRNA	23.7616	25.255	23.6634	32.7263	28.8347	29.5966	1.25423	0.00898563	163.838	NM_033416.1	IMP4	hsa:92856	U3 small nucleolar ribonucleoprotein protein IMP4
IBTK	mRNA	16.5761	18.6413	17.1977	20.8362	23.1817	23.8143	1.29414	0.00929811	120.247	NM_015525.3	IBTK	hsa:25998	cDNA FLJ44825 fis, clone BRACE3046609, highly similar to Homo sapiens inhibitor of Bruton agammaglobulinemia tyrosine kinase (IBTK), mRNA
TMEM144	mRNA	2.64838	2.59857	2.95053	2.67841	3.17554	3.23431	1.10866	0.226242	17.2857	NM_018342.4	TMEM144	hsa:55314	Transmembrane protein 144
AEN	mRNA	15.7227	15.869	14.9728	19.7144	20.0766	18.3115	1.24778	0.00315033	104.667	NM_022767.3	AEN	hsa:64782	Interferon stimulated exonuclease gene 20kDa-like 1, isoform CRA_a
PM20D2	mRNA	36.4888	37.1482	36.2691	38.4026	42.8982	47.4508	1.17147	0.074941	238.658	NM_001010853.2	PM20D2	hsa:135293	Peptidase M20 domain-containing protein 2
RP11-497H16.9	mRNA	5.31448	5.08983	3.93474	3.30443	3.94432	3.83369	0.772885	0.0824293	25.4215
CGRRF1	mRNA	4.37847	4.93658	4.37234	3.95792	4.11109	4.38835	0.910134	0.143205	26.1448	NM_006568.2	CGRRF1	hsa:10668	cDNA FLJ77881, highly similar to Human cell growth regulator CGR19 mRNA
TFRC	mRNA	69.8711	69.1788	73.6468	66.6573	64.4298	74.2512	0.965404	0.496288	418.035	NM_003234	TFRC	hsa:7037	cDNA FLJ75881, highly similar to Homo sapiens transferrin receptor (p90, CD71) (TFRC), mRNA
PLEKHG3	mRNA	3.13154	3.16071	2.97819	2.92459	2.91838	2.51665	0.90175	0.106677	17.6301	NM_015549.1	PLEKHG3	hsa:26030	Pleckstrin homology domain-containing family G member 3
LL0XNC01-237H1.2	mRNA	4.16644	4.14708	4.95034	5.04128	5.50832	6.12648	1.25726	0.0504043	29.9399	NR_038988.1	LINC00630	hsa:100287765	long intergenic non-protein coding RNA 630
ZNF680	mRNA	5.35009	7.12622	5.69164	4.39076	4.78979	6.91717	0.886051	0.509687	34.2657	NM_178558.4	ZNF680	hsa:340252	Zinc finger protein 680
BLOC1S5-TXNDC5	mRNA	47.8678	48.0432	46.7155	72.3143	68.3167	65.9346	1.4483	0.00036506	349.192	NR_037616.1	BLOC1S5-TXNDC5	hsa:100526836	BLOC1S5-TXNDC5 readthrough (NMD candidate)
CANX	mRNA	350.248	365.787	345.926	495.247	484.942	496.625	1.39065	4.02434e-05	2538.77	NM_001746.3	CANX	hsa:821	cDNA FLJ26480 fis, clone KDN05071, highly similar to Calnexin
RAD52	mRNA	4.56578	3.40227	3.88118	4.74193	4.6766	4.0796	1.13916	0.239411	25.3474	NM_134424.3	RAD52	hsa:5893	cDNA FLJ56674, highly similar to DNA repair protein RAD52 homolog
EEF1E1	mRNA	42.0045	40.0319	40.3504	50.1784	42.4623	49.3749	1.16038	0.0605575	264.402	NM_004280.4	EEF1E1	hsa:9521	Eukaryotic translation elongation factor 1 epsilon-1
FAM122B	mRNA	17.1502	17.7805	17.1717	18.4339	20.4033	22.1502	1.17053	0.0535756	113.09	NM_145284.5	FAM122B	hsa:159090	Synoviocyte proliferation associated in collagen-induced arthritis 2
HSBP1L1	mRNA	16.1521	15.2703	16.194	15.5462	16.175	13.7756	0.955487	0.415673	93.1131	NM_001136180.1	HSBP1L1	hsa:440498	heat shock factor binding protein 1-like 1
CCNE2	mRNA	10.8091	12.4247	11.054	9.20956	11.3867	12.998	0.979772	0.857467	67.8821	NM_057749.2	CCNE2	hsa:9134	Cyclin E2, isoform CRA_e
RIC8A	mRNA	20.5773	18.5514	20.3636	20.9302	18.5957	18.1633	0.969692	0.60528	117.182	NM_021932.5	RIC8A	hsa:60626	Synembryn-A
GLRX3P2	mRNA	7.80698	8.71795	10.1264	9.31221	10.0039	10.0308	1.10114	0.276952	55.9982	GLRX3P2	GLRX3P2		glutaredoxin 3 pseudogene 2
SLC25A15	mRNA	20.3635	21.9998	22.1877	20.3339	19.8404	22.1597	0.965654	0.463563	126.885	NM_014252.3	SLC25A15	hsa:10166	cDNA, FLJ94171, highly similar to Homo sapiens solute carrier family 25 (mitochondrial carrier; ornithine transporter) member 15 (SLC25A15), nuclear gene encoding mitochondrial protein, mRNA
ARL5A	mRNA	17.5862	19.8252	15.4531	13.9416	19.7037	24.0808	1.09197	0.638771	110.591	NM_177985.2	ARL5A	hsa:26225	cDNA FLJ51680, highly similar to ADP-ribosylation factor-like protein 5A
PDF	mRNA	11.55	10.3693	12.593	13.3176	15.036	14.021	1.22781	0.0322029	76.8869	NM_022341.1	PDF	hsa:64146	HCG2027080, isoform CRA_a
RAB31	mRNA	24.0491	24.7195	25.6654	23.9566	22.9697	25.1358	0.968132	0.369274	146.496	NM_006868.3	RAB31	hsa:11031	Ras-related protein Rab-31
LACTB2	mRNA	9.54757	12.7229	8.59577	4.63258	6.05132	6.34895	0.551828	0.0272274	47.8991	NM_016027.2	LACTB2	hsa:51110	Lactamase, beta 2, isoform CRA_a
SLC25A25	mRNA	3.84484	4.28734	4.18371	3.50169	3.30428	3.17937	0.810769	0.00891811	22.3012	NM_052901.4	SLC25A25	hsa:114789	Calcium-binding mitochondrial carrier protein SCaMC-2
SLC35F5	mRNA	15.0594	16.083	15.9141	19.9567	22.2165	23.6173	1.39812	0.00494862	112.847	NM_025181.3	SLC35F5	hsa:80255	Solute carrier family 35, member F5, isoform CRA_c
AK4P1	mRNA	6.13368	5.67469	6.91399	7.90466	6.91925	8.61249	1.25179	0.0615473	42.1587	AK4P1	AK4P1		adenylate kinase 4 pseudogene 1
PARD6B	mRNA	6.50378	6.88176	6.32871	6.24539	7.17067	8.17733	1.09532	0.341845	41.3076	NM_032521.2	PARD6B	hsa:84612	Partitioning defective 6 homolog beta
SNORA67	mRNA	3.6962	2.91986	1.95184	4.12828	3.16781	6.42565	1.60153	0.190219	22.2896	NR_002912.1	SNORA67	hsa:26781	small nucleolar RNA, H/ACA box 67
TATDN1	mRNA	8.60521	9.02058	9.10884	7.97661	8.53268	8.35053	0.929873	0.0503308	51.5944	NM_032026.3	TATDN1	hsa:83940	Putative deoxyribonuclease TATDN1
ABCB10	mRNA	21.5406	23.7438	21.7803	24.0473	26.8819	29.6324	1.20125	0.0625904	147.626	NM_012089.2	ABCB10	hsa:23456	cDNA FLJ23955 fis, clone HEP11276, highly similar to Homo sapiens ATP-binding cassette, sub-family B (MDR/TAP), member 10 (ABCB10)
GPT2	mRNA	13.2492	13.1917	13.3247	10.714	10.0598	10.1902	0.778662	0.000134769	70.7295	NM_133443	GPT2	hsa:84706	Glutamic pyruvate transaminase (Alanine aminotransferase) 2, isoform CRA_b
GPR63	mRNA	4.22329	4.46608	4.77446	5.94238	6.17671	5.95171	1.34217	0.00096977	31.5346	NM_030784.3	GPR63	hsa:81491	cDNA FLJ78200, highly similar to Homo sapiens PSP24
NBEAP3	mRNA	2.18691	2.0398	2.44881	3.32542	3.23169	3.47357	1.50261	0.00128811	16.7062	NBEAP3	NBEAP3		neurobeachin pseudogene 3
TXNDC5	mRNA	53.8444	53.8687	52.8719	81.7513	76.6324	74.2938	1.44894	0.000417892	393.262	NM_030810.3	TXNDC5	hsa:81567	HCG1811539, isoform CRA_b
EPPK1	mRNA	5.2854	6.28038	5.02906	5.05758	5.60761	5.1455	0.952747	0.565685	32.4055	NM_031308.3	EPPK1	hsa:83481	Epiplakin
DHRS7	mRNA	12.7739	13.3216	12.2205	9.42312	8.53752	9.10554	0.706394	0.000793384	65.3822	NM_016029.2	DHRS7	hsa:51635	Dehydrogenase/reductase SDR family member 7
CTSC	mRNA	16.9684	15.4704	17.9819	12.8188	14.3506	13.9836	0.816193	0.0232062	91.5735	NM_148170.3	CTSC	hsa:1075	cDNA FLJ55694, highly similar to Dipeptidyl-peptidase 1 (EC 3.4.14.1)
SMIM15	mRNA	24.0468	26.3535	21.0679	10.3264	14.9401	18.738	0.615723	0.0333388	115.473	NM_001048249.3	SMIM15	hsa:643155	Small integral membrane protein 15
CTD-2162K18.4	mRNA	3.93381	4.23301	4.5364	6.74488	6.80365	7.59037	1.66406	0.000962642	33.8421
EGFL7	mRNA	14.8652	17.5457	15.9929	9.28357	10.2915	9.5179	0.601049	0.00152107	77.4967	NM_201446.2	EGFL7	hsa:51162	EGF-like-domain, multiple 7, isoform CRA_b
RP11-15J10.1	mRNA	7.56733	4.18454	6.59665	8.51903	6.80581	9.44022	1.3497	0.166845	43.1136
ARMCX6	mRNA	16.8534	14.8254	15.5798	14.1518	12.404	12.7664	0.832065	0.0293006	86.5808	NM_019007.3	ARMCX6	hsa:54470	Protein ARMCX6
ARL5B	mRNA	21.2653	22.811	21.2465	24.5816	32.4464	39.5322	1.4782	0.0748167	161.883	NM_178815.3	ARL5B	hsa:221079	ADP-ribosylation factor-like 5B
IFFO2	mRNA	4.1258	3.8247	4.18953	5.09802	5.57671	5.25411	1.31209	0.00218848	28.0689	NM_001136265.1	IFFO2	hsa:126917	Intermediate filament family orphan 2
PIGP	mRNA	2.75445	2.66084	2.59441	3.49711	3.10262	3.09541	1.21042	0.0161858	17.7048	NM_153682.2	PIGP	hsa:51227	cDNA FLJ57784, highly similar to PhosphatidylinositolN-acetylglucosaminyltransferase subunit P (EC 2.4.1.198)
USP25	mRNA	10.7165	10.4183	10.6646	11.7801	11.6162	12.5332	1.12988	0.00976246	67.7289	NM_013396.4	USP25	hsa:29761	Ubiquitin carboxyl-terminal hydrolase 25
PDHB	mRNA	17.1415	16.4501	17.5074	23.0178	20.2534	21.0959	1.25965	0.00720207	115.466	NM_001173468.1	PDHB	hsa:5162	Pyruvate dehydrogenase E1 component subunit beta, mitochondrial
POC5	mRNA	7.83585	8.33425	9.2822	4.90814	4.68215	5.35122	0.58704	0.00169569	40.3938	NM_152408.2	POC5	hsa:134359	Centrosomal protein POC5
LARP4	mRNA	37.355	38.9841	36.2002	28.6987	34.5987	37.1553	0.892601	0.200446	212.992	NM_199190.2	LARP4	hsa:113251	La-related protein 4
LMAN1	mRNA	90.9457	98.6902	98.2857	113.148	129.407	139.245	1.32606	0.0174738	669.721	NM_005570.3	LMAN1	hsa:3998	Lectin, mannose-binding, 1, isoform CRA_b
PDPN	mRNA	27.9321	27.7519	29.2323	47.0083	43.7941	43.1698	1.5777	0.000214611	218.888	NM_198389.2	PDPN	hsa:10630	Podoplanin
GTF2F2	mRNA	9.5578	9.38516	9.64897	7.67273	8.78374	8.44532	0.870938	0.0219301	53.4937	NM_004128.2	GTF2F2	hsa:2963	General transcription factor IIF, polypeptide 2, 30kDa, isoform CRA_c
CHKA	mRNA	15.2066	13.9288	15.9945	13.6499	13.0594	12.6458	0.872041	0.0450747	84.4849	NM_212469.1	CHKA	hsa:1119	Choline kinase alpha, isoform CRA_b
TMED8	mRNA	14.0241	14.5094	15.6172	9.34163	9.77613	10.8034	0.677705	0.00177261	74.0718	NM_213601.1	TMED8	hsa:283578	Protein TMED8
LYRM7	mRNA	9.14854	10.1795	8.59577	5.99106	7.66316	8.02751	0.776461	0.0559568	49.6055	NM_181705.3	LYRM7	hsa:90624	Complex III assembly factor LYRM7
CLPTM1L	mRNA	65.7635	66.8197	66.0632	56.9191	55.1855	54.5649	0.839026	0.000158988	365.316	NM_030782.3	CLPTM1L	hsa:81037	cDNA FLJ46605 fis, clone THYMU3047760, highly similar to Homo sapiens cisplatin resistance related protein CRR9p (CRR9), mRNA
RASAL2	mRNA	5.34833	5.09621	5.5738	4.88523	4.77892	5.57276	0.951217	0.411665	31.2553	NM_170692.2	RASAL2	hsa:9462	cDNA FLJ77041, highly similar to Homo sapiens RAS protein activator like 2 (RASAL2), transcript variant 1, mRNA
TMEM177	mRNA	15.7533	14.9192	14.1993	16.9629	19.3424	16.5951	1.17892	0.051064	97.7723	NM_030577.2	TMEM177	hsa:80775	Transmembrane protein 177
PRRG1	mRNA	6.10596	6.053	7.07189	6.67647	6.47579	7.15464	1.05595	0.407095	39.5377	NM_001173490.1	PRRG1	hsa:5638	Osteocalcin
TREX2	mRNA	3.87816	4.51985	3.63667	4.70057	4.08058	3.98573	1.06084	0.519434	24.8016	NM_080701.3	TREX2	hsa:11219	3'-5' exonuclease TREX2 long form
JPH1	mRNA	9.01236	9.09272	9.11967	8.92182	9.73906	9.7499	1.04356	0.225475	55.6355	NM_020647.2	JPH1	hsa:56704	JPH1 protein
TRMT11	mRNA	11.4086	12.0353	12.1879	14.2327	13.8817	17.0968	1.26884	0.0379066	80.8431	NM_021820.1	TRMT11	hsa:60487	tRNA (guanine(10)-N2)-methyltransferase homolog
DESI2	mRNA	47.8451	45.9976	51.3404	50.0239	50.6501	59.3459	1.10219	0.218563	305.203	NM_016076.4	DESI2	hsa:51029	Chromosome 1 open reading frame 121, isoform CRA_b
CNOT7	mRNA	16.7982	17.5018	17.5248	13.8871	14.0121	14.5421	0.818937	0.000554537	94.2661	NM_054026.2	CNOT7	hsa:29883	cDNA FLJ10347 fis, clone NT2RM2001035, highly similar to CCR4-NOT transcription complex subunit 7
LOXL1	mRNA	9.07911	9.026	8.351	7.61717	7.1721	7.00196	0.823675	0.00640496	48.2473	NM_005576.2	LOXL1	hsa:4016	cDNA FLJ51452, highly similar to Lysyl oxidase homolog 1 (EC1.4.3.-)
DTNBP1	mRNA	7.57468	9.2103	9.10481	11.4282	12.3022	11.7768	1.37148	0.00544456	61.397	NM_183040.2	DTNBP1	hsa:84062	Dystrobrevin binding protein 1, isoform CRA_b
RIPK2	mRNA	12.9858	12.2571	13.5861	13.4327	13.6389	14.6818	1.07531	0.148252	80.5824	NM_003821.5	RIPK2	hsa:8767	cDNA FLJ90732 fis, clone PLACE1010081, highly similar to Receptor-interacting serine/threonine-protein kinase 2 (EC 2.7.11.1)
LIPT1	mRNA	3.75701	3.75789	3.90955	4.875	5.3034	4.87451	1.31761	0.0013381	26.4774	NM_145199.2	LIPT1	hsa:51601	Lipoyltransferase 1, mitochondrial
SYDE1	mRNA	7.2989	8.73071	6.87377	4.8844	4.61218	5.04903	0.635086	0.00841812	37.449	NM_033025.5	SYDE1	hsa:85360	cDNA, FLJ96511
AMZ2	mRNA	27.7758	30.9722	27.536	35.2116	38.1436	33.4652	1.23801	0.0176246	193.104	NM_016627.4	AMZ2	hsa:51321	Archaemetzincins-2, isoform CRA_d
LYN	mRNA	11.1824	10.2847	10.6298	10.6059	10.619	10.5295	0.989331	0.686563	63.8513	NM_002350.3	LYN	hsa:4067	Non-specific protein-tyrosine kinase
HMGB3	mRNA	16.7408	16.4003	15.7666	21.1785	22.5395	19.7334	1.29737	0.00485339	112.359	NM_005342.3	HMGB3	hsa:3149	High mobility group protein B3
ZNRD1	mRNA	3.69598	4.20605	4.19762	5.63567	5.31303	5.9426	1.39602	0.00298772	28.991	NM_170783.3	ZNRD1	hsa:30834	DNA-directed RNA polymerase subunit
PTP4A1	mRNA	52.9301	59.3589	54.0558	68.5907	77.121	80.4202	1.35942	0.00788096	392.477	NM_003463.4	PTP4A1	hsa:7803	Protein tyrosine phosphatase type IVA, member 1, isoform CRA_a
DIAPH2	mRNA	5.31505	5.2815	5.87603	9.2647	9.73822	10.0063	1.76106	0.000135062	45.4818	NM_007309.3	DIAPH2	hsa:1730	Diaphanous homolog 2 (Drosophila), isoform CRA_c
LINC00998	mRNA	44.9631	47.0027	43.2547	27.1833	28.477	33.7036	0.660876	0.00252807	224.584	NR_015442.1	LINC00998	hsa:401397	Putative transmembrane protein LINC00998
POC1B	mRNA	5.00483	4.58153	4.62415	3.37801	3.86152	4.23517	0.807479	0.0319483	25.6852	NM_172240.2	POC1B	hsa:282809	POC1 centriolar protein homolog B
TMEM33	mRNA	29.0225	31.3415	26.387	32.4857	38.2016	43.8488	1.32028	0.0608208	201.287	NM_018126.2	TMEM33	hsa:55161	Transmembrane protein 33, isoform CRA_a
TRUB1	mRNA	21.5044	25.2508	18.8348	19.1063	22.5137	26.9813	1.04591	0.750217	134.191	NM_139169.4	TRUB1	hsa:142940	cDNA FLJ43566 fis, clone PUAEN2007044, highly similar to Homo sapiens TruB pseudouridine (psi) synthase homolog 1 (TRUB1), mRNA
CUL4B	mRNA	43.4147	44.1183	44.3431	48.0059	50.7544	57.3405	1.18369	0.0440792	287.977	NM_003588.3	CUL4B	hsa:8450	Cullin-4B
ENOX2	mRNA	7.08695	6.84787	7.06568	6.90537	6.17576	6.69087	0.941501	0.149041	40.7725	NM_182314.2	ENOX2	hsa:10495	ENOX2 protein
LINC00674	mRNA	11.4881	12.7053	9.19164	15.164	13.3046	14.8862	1.29863	0.0482105	76.7398	NR_027418.1	LINC00674	hsa:100499466	long intergenic non-protein coding RNA 674
PLA2G12A	mRNA	16.4247	17.6987	17.3308	21.1444	22.5294	26.2134	1.35824	0.0169524	121.341	NM_030821.4	PLA2G12A	hsa:81579	Phospholipase A2, group XIIA, isoform CRA_a
TRIAP1	mRNA	23.7293	24.6607	24.4286	26.8006	28.219	26.8988	1.12497	0.00481167	154.737	NM_016399.2	TRIAP1	hsa:51499	TP53-regulated inhibitor of apoptosis 1
MSTO2P	mRNA	4.87986	5.01502	4.66757	11.749	9.35966	8.19326	2.01216	0.00949644	43.8644	NR_024117.2	MSTO2P	hsa:100129405	misato family member 2, pseudogene
LEPROT	mRNA	9.40712	9.67008	10.0789	9.74682	11.4528	12.688	1.16228	0.145735	63.0437	NM_017526.4	LEPROT	hsa:54741	Leptin receptor gene-related protein
MMP14	mRNA	3.14114	3.13588	3.19501	3.60253	3.21807	3.2068	1.05863	0.231769	19.4994	NM_004995.3	MMP14	hsa:4323	cDNA, FLJ93047, highly similar to Homo sapiens matrix metallopeptidase 14 (membrane-inserted) (MMP14), mRNA
NDFIP2	mRNA	25.0941	25.4689	23.9195	18.8489	21.3367	24.641	0.870361	0.138244	139.309	NM_019080.2	NDFIP2	hsa:54602	NEDD4 family-interacting protein 2
MTMR8	mRNA	2.0869	2.96744	2.56614	3.96246	4.05409	4.021	1.57963	0.00452667	19.658	NM_017677.3	MTMR8	hsa:55613	Myotubularin-related protein 8
PRKRA	mRNA	22.655	21.6002	22.8942	24.615	25.6699	27.3494	1.15614	0.0171406	144.784	NM_003690.4	PRKRA	hsa:8575	cDNA FLJ60590, highly similar to Interferon-inducible double strandedRNA-dependent protein kinase activator A
IFITM2	mRNA	12.7452	13.1688	12.5756	7.63474	7.40812	5.72449	0.539556	0.000711068	59.257	NM_006435.2	IFITM2	hsa:10581	Interferon-induced transmembrane protein 2
SSR3	mRNA	94.1531	101.974	98.3313	67.584	66.2052	66.0976	0.678828	0.000166881	494.346	NM_007107	SSR3	hsa:6747	Translocon-associated protein subunit gamma
CSF1	mRNA	3.03679	2.71783	2.82238	3.39179	3.51293	3.36386	1.19722	0.00569504	18.8456	NM_172212.2	CSF1	hsa:1435	Colony stimulating factor 1 (Macrophage), isoform CRA_a
RNF149	mRNA	11.1389	11.3455	12.3895	13.013	14.0393	15.8564	1.2304	0.0432167	77.7826	NM_173647.3	RNF149	hsa:284996	E3 ubiquitin-protein ligase RNF149
SNORD121A	mRNA	0.479733	2.6528	3.03997	1.07163	4.47699	5.35144	1.76591	0.361067	17.0726	NR_003685.1	SNORD121A	hsa:100113379	small nucleolar RNA, C/D box 121A
SMYD2	mRNA	5.67792	5.72785	5.41716	5.74743	5.84074	6.37337	1.06768	0.155871	34.7845	NM_020197.2	SMYD2	hsa:56950	SMYD2 protein
FAM136A	mRNA	50.6244	47.0619	50.8499	58.3746	57.8686	58.3915	1.1757	0.00216566	323.171	NM_032822.2	FAM136A	hsa:84908	Protein FAM136A
FBXO22	mRNA	5.91263	6.12531	6.06633	5.42808	6.45963	6.72873	1.02829	0.692507	36.7207	NM_147188.2	FBXO22	hsa:26263	F-box only protein 22
NBPF19	mRNA	2.95343	2.69933	3.0616	3.86521	3.75566	3.74174	1.3039	0.00151075	20.077	XP_011508576.1	NBPF19	hsa:101060226	neuroblastoma breakpoint family, member 19
QPRT	mRNA	19.2409	18.3457	17.342	15.7707	17.4368	17.7414	0.927549	0.18194	105.877	NM_014298.3	QPRT	hsa:23475	cDNA FLJ58446, highly similar to Nicotinate-nucleotide pyrophosphorylase (carboxylating) (EC 2.4.2.19)
SNX16	mRNA	3.25918	3.51627	2.93664	2.94014	2.84101	3.43224	0.948652	0.539485	18.9255	NM_152837.2	SNX16	hsa:64089	Sorting nexin-16
TGDS	mRNA	6.69057	7.94754	7.93849	5.05099	6.24933	6.70111	0.797349	0.0774469	40.578	NM_014305	TGDS	hsa:23483	cDNA FLJ50333, moderately similar to dTDP-D-glucose 4,6-dehydratase (EC 4.2.1.46)
HSP90AA1	mRNA	660.488	685.584	683.524	465.817	454.103	444.444	0.672234	2.591e-05	3393.96	NM_005348.3	HSP90AA1	hsa:3320	cDNA FLJ57431, highly similar to Heat shock protein HSP 90-alpha
SLC12A9	mRNA	4.17008	3.63687	3.36131	3.1313	2.60931	2.8699	0.77098	0.0386964	19.7788	NM_020246.3	SLC12A9	hsa:56996	Solute carrier family 12 member 9
DUS2	mRNA	8.49771	9.05903	7.7517	6.4859	6.78831	6.59695	0.785159	0.00957912	45.1796	NM_017803.4	DUS2	hsa:54920	Dihydrouridine synthase 2-like, SMM1 homolog (S. cerevisiae), isoform CRA_a
SMPDL3A	mRNA	3.35787	2.72647	3.14234	3.44183	3.51332	3.90089	1.17659	0.0808917	20.0827	NM_006714.4	SMPDL3A	hsa:10924	Acid sphingomyelinase-like phosphodiesterase 3a
C1DP1	mRNA	7.14349	6.92632	5.78753	7.21349	7.17528	7.24417	1.08942	0.232448	41.4903	C1DP1	C1DP1		C1D nuclear receptor corepressor pseudogene 1
TRMT13	mRNA	5.36829	4.86644	3.86384	3.51044	5.68194	5.81368	1.06437	0.745	29.1046	NM_019083.2	TRMT13	hsa:54482	cDNA FLJ78543
RNF213	mRNA	6.67561	6.30428	6.46625	7.27862	7.42771	6.92128	1.11218	0.0170167	41.0737	NM_020954.3	RNF213	hsa:57674	Chromosome 17 open reading frame 27, isoform CRA_a
ASPH	mRNA	18.0457	18.7562	16.8952	13.9985	18.8278	20.1886	0.987295	0.913	106.712	NM_032468.4	ASPH	hsa:444	Aspartyl/asparaginyl beta-hydroxylase
PSTPIP2	mRNA	11.7621	12.1382	11.1344	15.8758	16.66	16.0634	1.38717	0.000275049	83.6338	NM_024430.3	PSTPIP2	hsa:9050	Proline-serine-threonine phosphatase-interacting protein 2
GS1-124K5.12	mRNA	8.15297	8.56594	8.39535	7.28484	9.32956	4.68514	0.848105	0.399332	46.4138	NR_002933.1	GS1-124K5.11	hsa:493754	RAB guanine nucleotide exchange factor (GEF) 1 pseudogene
ZMYM1	mRNA	13.5296	13.4044	13.5542	8.71651	10.5453	12.9253	0.794976	0.0857954	72.6754	NM_024772.4	ZMYM1	hsa:79830	cDNA FLJ43753 fis, clone TESTI2040018, highly similar to Zinc finger MYM-type protein 1
POLH	mRNA	8.25656	9.31568	9.50634	10.5001	9.76303	10.2549	1.12702	0.0615862	57.5966	NM_006502.2	POLH	hsa:5429	Polymerase (DNA directed), eta, isoform CRA_b
NFU1	mRNA	10.0826	12.1295	12.7442	10.8719	9.29492	9.57204	0.850744	0.137969	64.6951	NM_015700.3	NFU1	hsa:27247	NFU1 iron-sulfur cluster scaffold homolog, mitochondrial
LYAR	mRNA	21.9381	23.9574	21.8985	23.8586	26.6402	22.9846	1.08392	0.216899	141.277	NM_017816.2	LYAR	hsa:55646	Cell growth-regulating nucleolar protein
ZNF271P	mRNA	9.58885	9.61987	10.2893	10.3754	11.2075	11.4757	1.12071	0.0419933	62.5565	NM_006629.4	ZNF271P	hsa:10778	Zinc finger protein 271
NFKBIL1	mRNA	8.33073	7.44723	6.94311	14.596	12.5257	12.5778	1.74725	0.00203967	62.4206	NM_005007.3	NFKBIL1	hsa:4795	NF-kappa-B inhibitor-like protein 1
FLNA	mRNA	133.173	129.974	126.088	68.1677	66.2883	63.4398	0.508422	1.32934e-05	587.131	NM_001456.3	FLNA	hsa:2316	cDNA FLJ57890, highly similar to Filamin-A
LIN52	mRNA	7.99232	7.61667	7.81237	7.53382	6.48003	6.73977	0.886098	0.0567236	44.175	NM_001024674.2	LIN52	hsa:91750	cDNA FLJ13917 fis, clone Y79AA1000355, highly similar to 12.5 kDa retinal tissue protein
SPCS3	mRNA	42.5481	46.4945	43.5186	44.2347	56.7358	63.9189	1.24387	0.140401	297.451	NM_021928.3	SPCS3	hsa:60559	Signal peptidase complex subunit 3 homolog (S. cerevisiae), isoform CRA_a
SMG1P1	mRNA	13.3114	13.434	13.7044	12.5266	12.7666	11.7514	0.915815	0.0256993	77.4945	NM_199284.2	SMG1P1	hsa:641298	cDNA FLJ54878, highly similar to Serine/threonine-protein kinase SMG1 (EC 2.7.11.1)
AGA	mRNA	5.78776	6.64875	5.95489	4.10799	4.38077	3.82454	0.669514	0.00278662	30.7047	NM_001171988.1	AGA	hsa:175	cDNA FLJ50330, moderately similar to N(4)-(beta-N-acetylglucosaminyl)-L-asparaginase (EC 3.5.1.26)
MICB	mRNA	9.95514	8.96443	10.6498	8.06524	7.09698	7.3555	0.761521	0.0144194	52.0871	NM_005931.4	MICB	hsa:4277	MHC class I polypeptide-related sequence B, isoform CRA_a
MAFK	mRNA	7.48685	7.64712	6.63654	4.7485	5.68359	4.87997	0.70334	0.00737391	37.0826	NM_002360.3	MAFK	hsa:7975	V-maf musculoaponeurotic fibrosarcoma oncogene homolog K (Avian), isoform CRA_a
PIK3CB	mRNA	10.6603	10.4373	10.5357	6.80689	5.83015	6.4432	0.603169	0.000138187	50.7136	NM_006219.2	PIK3CB	hsa:5291	cDNA FLJ57102, highly similar to Phosphatidylinositol-4,5-bisphosphate 3-kinase catalytic subunit beta isoform (EC 2.7.1.153)
SNORA65	mRNA	7.26242	8.36653	3.19586	10.8152	6.05132	5.52359	1.18939	0.633039	41.2149	NR_002449.2	SNORA65	hsa:26783	small nucleolar RNA, H/ACA box 65
CPNE3	mRNA	57.5719	60.3718	60.2313	56.0837	63.6344	63.6395	1.02909	0.55393	361.533	NM_003909	CPNE3	hsa:8895	Copine-3
ANXA6	mRNA	38.261	39.1772	38.3097	43.3775	45.1838	40.4464	1.11456	0.0351809	244.756	NM_004033.2	ANXA6	hsa:309	Annexin A6
RP1-178F15.5	mRNA	3.29124	3.52439	2.75871	3.38424	2.43767	3.44358	0.967742	0.808144	18.8398
TCEA1	mRNA	37.8792	41.7898	36.0133	33.1377	38.1931	41.3183	0.973781	0.747317	228.331	NM_201437.2	TCEA1	hsa:6917	cDNA FLJ51911, highly similar to Transcription elongation factor A protein 1
DHX37	mRNA	19.9025	18.7601	19.0565	18.4244	17.2549	16.711	0.907679	0.0436926	110.109	NM_032656.3	DHX37	hsa:57647	Probable ATP-dependent RNA helicase DHX37
DCP2	mRNA	25.9499	28.0428	26.5985	21.6271	26.8642	29.7043	0.970275	0.760371	158.787	NM_152624.5	DCP2	hsa:167227	cDNA FLJ52185, highly similar to mRNA decapping enzyme 2 (EC 3.-.-.-)
SAMD8	mRNA	10.4145	9.84922	10.8254	10.1685	11.5628	12.241	1.09274	0.226191	65.0614	NM_144660.2	SAMD8	hsa:142891	Sphingomyelin synthase-related protein 1
LSM12	mRNA	51.0572	52.5609	51.0798	59.166	61.6923	60.2082	1.17045	0.000579372	335.764	NM_152344.3	LSM12	hsa:124801	LSM12 homolog (S. cerevisiae)
MAD2L1	mRNA	22.2302	24.6889	22.4827	24.0816	29.6752	35.4641	1.28557	0.122115	158.623	NM_002358.3	MAD2L1	hsa:4085	Mitotic spindle assembly checkpoint protein MAD2A
LITAF	mRNA	29.6082	29.1748	29.518	24.2219	23.3531	23.3565	0.803293	5.33727e-05	159.233	NM_004862.3	LITAF	hsa:9516	Lipopolysaccharide-induced tumor necrosis factor-alpha factor
GCSH	mRNA	30.0865	35.5448	33.4083	22.6478	27.4051	31.2303	0.820714	0.114997	180.323	NM_004483.4	GCSH	hsa:2653	Glycine cleavage system H protein, mitochondrial
THUMPD2	mRNA	6.86042	5.8183	6.40086	8.75105	8.3965	10.1759	1.43208	0.0115148	46.403	NM_025264.4	THUMPD2	hsa:80745	THUMP domain containing 2, isoform CRA_b
PIP5K1A	mRNA	68.6511	64.5717	64.8174	85.4474	79.1753	80.4523	1.2375	0.00252155	443.115	NM_003557.2	PIP5K1A	hsa:8394	Phosphatidylinositol 4-phosphate 5-kinase type-1 alpha
PNO1	mRNA	14.5926	16.0626	14.7029	14.9339	17.3898	15.9849	1.06505	0.313678	93.6667	NM_020143.2	PNO1	hsa:56902	cDNA, FLJ93703, highly similar to Homo sapiens putatative 28 kDa protein (LOC56902), mRNA
TSR1	mRNA	32.802	32.0341	33.6182	42.2006	39.3437	40.1924	1.23648	0.00128553	220.191	NM_018128.4	TSR1	hsa:55720	Pre-rRNA-processing protein TSR1 homolog
RP11-326A19.4	mRNA	4.74429	3.86234	3.89713	5.2253	4.91944	5.27892	1.23352	0.0346327	27.9274
CIRBP-AS1	mRNA	4.55119	4.42062	4.55587	10.6969	12.821	12.04	2.62853	0.000294387	49.0856	NM_152480.1	CIRBP-AS1	hsa:148046	CIRBP antisense RNA 1
TMEM64	mRNA	10.0136	10.9527	9.66114	10.1027	10.1909	12.7094	1.07756	0.445853	63.6304	NM_001146273.1	TMEM64	hsa:169200	Transmembrane protein 64
PSMG1	mRNA	35.576	39.3856	33.7925	32.6364	38.0553	37.2071	0.992136	0.909548	216.653	NM_203433.2	PSMG1	hsa:8624	cDNA, FLJ96455, highly similar to Homo sapiens Down syndrome critical region gene 2 (DSCR2), mRNA
TMEM164	mRNA	12.8607	13.1057	12.5004	15.7058	14.6491	14.9194	1.17697	0.00331909	83.7411	NM_032227.3	TMEM164	hsa:84187	Transmembrane protein 164
SDHD	mRNA	43.5207	47.4665	41.8349	15.0832	27.2611	33.5164	0.571145	0.0285002	208.683	NM_003002.3	SDHD	hsa:6392	Succinate dehydrogenase [ubiquinone] cytochrome b small subunit, mitochondrial
UBE2Q1	mRNA	27.8675	26.0765	26.9986	35.1357	32.4308	31.9016	1.22887	0.0054039	180.411	NM_017582.6	UBE2Q1	hsa:55585	Ubiquitin-conjugating enzyme E2 Q1
PIR	mRNA	6.00679	4.74919	5.02118	6.82318	7.0199	8.55396	1.41959	0.0297401	38.1742	NM_003662.3	PIR	hsa:8544	Pirin (Iron-binding nuclear protein), isoform CRA_a
SNHG11	mRNA	3.54518	3.05132	3.44652	3.87677	3.30252	3.51993	1.06534	0.38671	20.7422	NM_139016.2	SNHG11	hsa:128439	small nucleolar RNA host gene 11 (non-protein coding)
PHLDB1	mRNA	5.8362	5.89105	6.12885	3.72483	3.74038	3.16054	0.595077	0.000334118	28.4819	NM_015157.3	PHLDB1	hsa:23187	pleckstrin homology-like domain, family B, member 1
TRIB3	mRNA	7.91799	8.3913	7.96344	8.24583	8.05874	8.42868	1.01897	0.45278	49.006	NM_021158.4	TRIB3	hsa:57761	cDNA FLJ59723, highly similar to Tribbles homolog 3
IDH3A	mRNA	25.5107	23.8081	23.3697	22.5644	23.7196	24.2564	0.970447	0.432805	143.229	NM_005530.2	IDH3A	hsa:3419	Isocitrate dehydrogenase [NAD] subunit, mitochondrial
RAP1GAP2	mRNA	6.35457	6.30937	5.53243	6.02225	6.28298	5.66557	0.987604	0.826453	36.1672	NM_015085.4	RAP1GAP2	hsa:23108	Rap1 GTPase-activating protein 2
DUSP9	mRNA	7.4537	7.51027	6.48893	9.6975	9.67847	10.0346	1.37094	0.00164358	50.8635	NM_001395.3	DUSP9	hsa:1852	Dual specificity protein phosphatase homolog hMKP-R
TAF13	mRNA	18.8282	17.1032	18.7653	17.7625	20.3248	20.0204	1.06236	0.313043	112.804	NM_005645.3	TAF13	hsa:6884	TAF13 RNA polymerase II, TATA box binding protein (TBP)-associated factor, 18kDa, isoform CRA_a
RP3-468K18.7	mRNA	7.70459	7.27038	7.97043	9.92688	8.4136	10.0265	1.23628	0.0321133	51.3123
TAP1	mRNA	6.4079	5.92528	5.92515	7.51334	7.47945	7.7655	1.24646	0.00124432	41.0166	NM_001292022.1	TAP1	hsa:6890	cDNA, FLJ94363, highly similar to Homo sapiens transporter 1, ATP-binding cassette, sub-family B(MDR/TAP) (TAP1), mRNA
RERG	mRNA	2.31094	2.07537	1.81673	0.795674	1.27406	1.21581	0.529666	0.00940828	9.48858	NM_032918.2	RERG	hsa:85004	RAS-like, estrogen-regulated, growth inhibitor, isoform CRA_a
PAPD5	mRNA	5.5801	6.46604	6.20924	5.69786	6.35892	6.77837	1.03176	0.662013	37.0905	NM_022447.1	PAPD5	hsa:64282	PAP associated domain containing 5, isoform CRA_a
SNORA71B	mRNA	5.49576	7.35762	3.97133	6.13822	5.39873	6.15988	1.05184	0.787902	34.5215	NR_002910.2	SNORA71B	hsa:26776	small nucleolar RNA, H/ACA box 71B
THAP9-AS1	mRNA	4.51607	5.73273	4.4396	6.29707	8.48204	7.34484	1.50622	0.0307091	36.8123	NR_034075.1	THAP9-AS1	hsa:100499177	THAP9 antisense RNA 1
METRNL	mRNA	3.74747	4.87724	4.08902	3.05245	3.06388	3.56933	0.761826	0.0547429	22.3994	NM_001004431	METRNL	hsa:284207	METRNL protein
TMEM263	mRNA	30.5742	29.9572	29.1268	27.2481	31.5885	36.5464	1.06385	0.521434	185.041	NM_152261.2	TMEM263	hsa:90488	Transmembrane protein 263
TMEM38A	mRNA	4.1135	2.98908	4.09346	3.1182	3.08848	2.786	0.803202	0.130104	20.1887	NM_024074.1	TMEM38A	hsa:79041	Trimeric intracellular cation channel type A
NIT1	mRNA	8.94134	9.44963	6.98759	8.48753	8.7702	8.53061	1.01615	0.865331	51.1669	NM_005600.2	NIT1	hsa:4817	cDNA, FLJ93841, highly similar to Homo sapiens nitrilase 1 (NIT1), mRNA
CYB5D1	mRNA	4.18156	3.78151	4.2742	6.03519	6.05305	6.38918	1.50993	0.000395671	30.7147	NM_144607.4	CYB5D1	hsa:124637	Cytochrome b5 domain-containing protein 1
EIF2S1	mRNA	41.1186	42.7008	44.4457	33.7779	33.6652	34.4757	0.794595	0.000904849	230.184	NM_004094.4	EIF2S1	hsa:1965	cDNA FLJ51242, moderately similar to Eukaryotic translation initiation factor 2 subunit 1
SNX10	mRNA	11.9234	13.9192	11.4956	6.07009	8.4297	8.8701	0.625898	0.015315	60.7081	NM_013322.2	SNX10	hsa:29887	Sorting nexin 10, isoform CRA_b
B3GNT2	mRNA	9.48215	9.95141	9.41293	7.64877	7.95308	8.92277	0.850177	0.026478	53.3711	NM_033252.1	B3GNT2	hsa:10678	N-acetyllactosaminide beta-1,3-N-acetylglucosaminyltransferase 2
GTF2H1	mRNA	31.3043	31.0903	33.2286	25.8287	27.2424	27.585	0.843479	0.00451811	176.279	NM_005316.3	GTF2H1	hsa:2965	cDNA, FLJ93435, highly similar to Homo sapiens general transcription factor IIH, polypeptide 1 (62kD subunit) (GTF2H1), mRNA
CNDP2	mRNA	11.349	12.2885	12.723	15.0995	13.0754	13.212	1.13824	0.0948045	77.7474	NM_018235.2	CNDP2	hsa:55748	CNDP dipeptidase 2 (Metallopeptidase M20 family), isoform CRA_d
MIR4435-2HG	mRNA	8.16015	8.36489	7.37832	11.1561	11.3408	10.1878	1.36737	0.00330925	56.5881	NR_015395.1	MIR4435-2HG	hsa:541471	MIR4435-1 host gene (non-protein coding)
MAPK6	mRNA	13.7628	14.5779	15.4292	17.9199	17.8381	20.5993	1.28758	0.0150192	100.127	NM_002748.3	MAPK6	hsa:5597	Mitogen-activated protein kinase 6
NOC3L	mRNA	28.2483	28.345	28.2226	27.036	26.5639	29.4778	0.979507	0.556348	167.894	NM_022451	NOC3L	hsa:64318	Nucleolar complex protein 3 homolog
ZNF124	mRNA	8.41832	10.1443	9.77994	16.846	15.5721	17.5186	1.7619	0.000750032	78.2792	NM_003431.3	ZNF124	hsa:7678	Zinc finger protein 124
ELF4	mRNA	12.7601	12.8585	12.4788	12.6166	14.6065	12.2886	1.03712	0.555164	77.6092	NM_001421.3	ELF4	hsa:2000	ETS-related transcription factor Elf-4
PAK1IP1	mRNA	16.9154	17.6682	17.5648	19.4542	20.9488	20.589	1.16958	0.00439558	113.14	NM_017906.2	PAK1IP1	hsa:55003	p21-activated protein kinase-interacting protein 1
TMED3	mRNA	5.50329	5.04306	5.5763	6.3961	6.17109	6.59535	1.18855	0.00808183	35.2852	NM_007364.3	TMED3	hsa:23423	cDNA FLJ58873, highly similar to Transmembrane emp24 domain-containing protein 3
GOPC	mRNA	16.1038	17.2128	18.1391	22.5714	23.2517	25.5173	1.38644	0.00342112	122.796	NM_020399.3	GOPC	hsa:57120	Golgi-associated PDZ and coiled-coil motif-containing protein
SFXN2	mRNA	6.10755	6.6786	5.71215	6.27119	6.95852	6.25173	1.05315	0.419202	37.9797	NM_178858.4	SFXN2	hsa:118980	Sideroflexin-2
P3H3	mRNA	6.3897	6.48678	6.69685	7.87211	8.35605	7.81528	1.22838	0.00154665	43.6168	NM_014262.4	P3H3	hsa:10536	cDNA FLJ57404, highly similar to Prolyl 3-hydroxylase 3 (EC 1.14.11.7)
NT5DC1	mRNA	5.17651	5.68097	4.86696	5.18508	5.87854	6.38465	1.10963	0.24394	33.1727	NM_152729.2	NT5DC1	hsa:221294	5'-nucleotidase domain-containing protein 1
ERCC8	mRNA	6.29593	6.16249	6.28532	4.96598	3.89047	5.18463	0.749108	0.0175855	32.7848	NM_001290285.1	ERCC8	hsa:1161	cDNA FLJ32369 fis, clone PUAEN1000276, highly similar to DNA excision repair protein ERCC-8
SPARC	mRNA	24.4362	26.7901	25.9089	1.40085	1.13363	1.21801	0.0486483	3.80376e-06	80.8876	NM_003118.3	SPARC	hsa:6678	cDNA, FLJ96669, highly similar to Homo sapiens secreted protein, acidic, cysteine-rich (osteonectin)(SPARC), mRNA
LINC00649	mRNA	2.5869	2.40322	2.92335	6.06273	4.69612	6.26983	2.15186	0.00417769	24.9421	NR_038883.1	LINC00649	hsa:100506334	long intergenic non-protein coding RNA 649
BPHL	mRNA	3.89894	3.66932	3.54867	5.21623	5.59242	4.84325	1.40793	0.00321863	26.7688	NM_004332	BPHL	hsa:670	Biphenyl hydrolase-like (Serine hydrolase breast epithelial mucin-associated antigen), isoform CRA_d
DEPDC1	mRNA	39.9801	41.0495	38.6393	29.9917	37.4816	42.2497	0.916889	0.413348	229.392	NM_017779.5	DEPDC1	hsa:55635	cDNA FLJ61652, highly similar to Mus musculus DEP domain containing 1a (Depdc1a), mRNA
OLMALINC	mRNA	4.34863	3.29151	4.70673	2.77296	2.65205	2.89303	0.673696	0.0355395	20.6649	NR_026762.1	OLMALINC	hsa:90271	long intergenic non-protein coding RNA 263
RABEPK	mRNA	13.8566	13.4424	13.4983	11.2083	10.2321	9.37882	0.755422	0.00362893	71.6166	NM_005833.3	RABEPK	hsa:10244	Rab9 effector protein with kelch motifs
SLC19A2	mRNA	9.41928	9.70617	10.8534	10.2691	12.5147	14.4856	1.24319	0.13369	67.2483	NM_006996.2	SLC19A2	hsa:10560	Solute carrier family 19 (Thiamine transporter), member 2, isoform CRA_c
RP11-121C2.2	mRNA	4.13153	3.74411	3.60501	5.8124	6.82603	7.38646	1.74423	0.00425821	31.5055
ALKBH8	mRNA	4.7063	4.72496	5.04177	3.95312	3.76718	4.44989	0.840887	0.0293065	26.6432	NM_138775.2	ALKBH8	hsa:91801	cDNA FLJ54646
UGT3A2	mRNA	4.0925	3.63935	4.09288	1.30597	1.60341	1.74477	0.393595	0.000274837	16.4789	NM_174914.3	UGT3A2	hsa:167127	cDNA FLJ50320, highly similar to Homo sapiens UDP glycosyltransferase 3 family, polypeptide A2 (UGT3A2), mRNA
MTMR10	mRNA	2.72921	2.7196	2.4142	3.9844	3.94329	4.32011	1.55765	0.000758042	20.1108	NM_017762.2	MTMR10	hsa:54893	Myotubularin related protein 10, isoform CRA_a
TBC1D26	mRNA	2.60285	2.14365	2.56374	3.10299	3.26088	3.24794	1.31484	0.00784333	16.9221	NM_178571.4	TBC1D26	hsa:353149	Uncharacterized protein
KATNAL1	mRNA	7.88742	8.0893	7.43331	5.56264	6.55647	6.90499	0.812647	0.0306623	42.4341	NM_032116.4	KATNAL1	hsa:84056	Katanin p60 subunit A-like 1, isoform CRA_a
MBLAC2	mRNA	2.82168	3.82202	3.28099	2.80251	3.22266	3.36477	0.946119	0.622608	19.3146	NM_203406.1	MBLAC2	hsa:153364	Metallo-beta-lactamase domain-containing protein 2
TRAM2	mRNA	7.4485	7.50081	8.04702	9.95381	9.57337	9.98469	1.28333	0.000732932	52.5082	NM_012288.3	TRAM2	hsa:9697	Translocating chain-associated membrane protein 2
EXOC5P1	mRNA	3.31647	3.60156	4.00903	2.23142	3.51585	3.64686	0.859713	0.359629	20.3212	EXOC5P1	EXOC5P1		exocyst complex component 5 pseudogene 1
DDX47	mRNA	16.7798	18.4281	17.7216	15.9309	15.2712	14.3014	0.8597	0.0211637	98.4331	NM_201224.1	DDX47	hsa:51202	HCG27698, isoform CRA_a
NAT1	mRNA	3.08839	3.70182	3.68085	2.98693	2.30021	2.81697	0.773953	0.0520426	18.5752	NM_001291962.1	NAT1	hsa:9	N-acetyltransferase 2 (Arylamine N-acetyltransferase), isoform CRA_b
TMEM68	mRNA	3.95822	4.09797	3.99625	5.10258	4.40527	5.0573	1.20848	0.0216579	26.6176	NM_152417.2	TMEM68	hsa:137695	Transmembrane protein 68, isoform CRA_a
ZWILCH	mRNA	18.02	17.8968	17.3844	19.7937	20.6998	23.3513	1.19781	0.0316957	117.146	NM_017975.4	ZWILCH	hsa:55055	Protein zwilch homolog
VLDLR	mRNA	6.16925	6.00147	6.6289	7.45625	7.25172	7.16612	1.16354	0.00767034	40.6737	NM_003383.3	VLDLR	hsa:7436	cDNA FLJ78222
ADAP2	mRNA	3.6737	3.64774	3.75247	6.30448	6.81031	5.88735	1.71594	0.000599292	30.0761	NM_018404.2	ADAP2	hsa:55803	Arf-GAP with dual PH domain-containing protein 2
C2orf69	mRNA	7.21761	8.11068	6.55289	7.76671	10.4524	13.1192	1.4322	0.121782	53.2194	NM_153689.5	C2orf69	hsa:205327	UPF0565 protein C2orf69
PIGB	mRNA	5.59644	6.00911	6.17837	5.11786	6.08475	6.22633	0.980039	0.776052	35.2129	NM_004855.4	PIGB	hsa:9488	cDNA, FLJ95561, highly similar to Homo sapiens phosphatidylinositol glycan, class B (PIGB), mRNA
SETSIP	mRNA	4.32762	3.44601	4.98189	1.7884	1.84624	2.10654	0.450094	0.00683004	18.4967	NM_001287737.1	SETSIP	hsa:646817	Protein SETSIP
SOCS5	mRNA	6.55498	6.30111	5.61671	6.67661	7.12308	8.27785	1.19514	0.0956203	40.5503	NM_144949.2	SOCS5	hsa:9655	Suppressor of cytokine signaling 5
CRISPLD1	mRNA	4.18432	4.14052	4.03154	2.6237	3.37643	3.35928	0.757455	0.0166674	21.7158	NM_031461.5	CRISPLD1	hsa:83690	cDNA FLJ57290, highly similar to Homo sapiens cysteine-rich secretory protein LCCL domain containing 1 (CRISPLD1), mRNA
STEAP1B	mRNA	5.89422	4.82442	5.67661	2.84211	3.01168	3.13348	0.548163	0.00185006	25.3825	NM_207342.2	STEAP1B	hsa:256227	STEAP family member 1B
ARHGAP5	mRNA	25.428	25.4721	24.7227	23.2676	24.9337	29.5082	1.02759	0.730335	153.332	NM_001173.2	ARHGAP5	hsa:394	Rho GTPase-activating protein 5
FERMT2	mRNA	12.2321	12.7306	12.7179	5.54242	6.56324	6.3618	0.490105	5.40719e-05	56.1481	NM_006832.2	FERMT2	hsa:10979	Fermitin family homolog 2
FAM45A	mRNA	10.1312	13.543	12.5795	9.42957	7.7065	8.00628	0.693511	0.0319351	61.3961	NM_207009	FAM45A	hsa:404636	family with sequence similarity 45, member A
TMED5	mRNA	32.1072	33.5988	26.8376	28.8497	46.0009	56.0809	1.41481	0.194062	223.475	NM_016040.4	TMED5	hsa:50999	cDNA FLJ54845, highly similar to Transmembrane emp24 domain-containing protein 5
GAN	mRNA	4.3276	4.12684	4.21349	5.02373	5.11581	5.13704	1.20592	0.000212364	27.9445	NM_022041.3	GAN	hsa:8139	Gigaxonin
COX10-AS1	mRNA	2.67499	2.26231	3.19906	3.25132	2.81454	3.31108	1.15247	0.256943	17.5133	NR_049718.1	COX10-AS1	hsa:100874058	COX10 antisense RNA 1
TTC19	mRNA	18.4601	19.2134	18.7262	32.8347	29.6931	30.3702	1.64714	0.000241749	149.298	NM_017775.3	TTC19	hsa:54902	Tetratricopeptide repeat domain 19, isoform CRA_a
LRRC1	mRNA	12.2591	11.4921	12.6598	12.9599	13.8204	12.9714	1.09175	0.0668328	76.1628	NM_025168.1	LRRC1	hsa:55227	Leucine-rich repeat-containing protein 1
RPL39P3	mRNA	790.797	788.127	720.134	979.845	996.787	968.162	1.28087	0.000935857	5243.85	RPL39P3	RPL39P3		ribosomal protein L39 pseudogene 3
MRS2	mRNA	25.5105	26.355	27.4539	28.7465	28.0672	32.305	1.12354	0.0843125	168.438	NM_020662.3	MRS2	hsa:57380	Magnesium transporter MRS2 homolog, mitochondrial
RIOK3	mRNA	10.1609	10.0415	10.6181	12.415	12.9618	12.9616	1.24393	0.000584428	69.1589	NM_145906.1	RIOK3	hsa:8780	cDNA FLJ32730 fis, clone TESTI2001099, highly similar to Serine/threonine-protein kinase RIO3 (EC 2.7.11.1)
TDRP	mRNA	4.42712	4.31117	5.01566	3.73738	3.81723	4.51284	0.877381	0.162635	25.8214	NM_175075.4	TDRP	hsa:157695	Testis development-related protein
SLC39A8	mRNA	21.7277	22.6593	24.4723	28.0925	29.3311	34.0452	1.32834	0.0191382	160.328	NM_022154.5	SLC39A8	hsa:64116	Solute carrier family 39 (Zinc transporter), member 8, isoform CRA_b
DLEU2	mRNA	4.89803	5.30353	3.49378	2.37728	5.28209	5.70823	0.976069	0.930772	27.0629	NR_002612.1	DLEU2	hsa:8847	deleted in lymphocytic leukemia 2 (non-protein coding)
RNF138	mRNA	21.9059	25.6892	16.2228	15.3348	24.959	32.7968	1.1453	0.619424	136.909	NM_198128.2	RNF138	hsa:51444	E3 ubiquitin-protein ligase RNF138
HSPH1	mRNA	44.1881	42.9696	42.3786	33.5598	35.6839	32.4535	0.785087	0.00103429	231.233	NM_006644.3	HSPH1	hsa:10808	Heat shock 105kDa/110kDa protein 1, isoform CRA_a
GNAI1	mRNA	12.9873	13.5834	13.555	6.74738	8.16365	8.66504	0.587555	0.000808284	63.7018	NM_002069.5	GNAI1	hsa:2770	Guanine nucleotide-binding protein G(i) subunit alpha-1
SLC7A2	mRNA	25.5507	25.3585	25.402	26.6911	25.9477	28.7051	1.06595	0.112009	157.655	NM_003046.5	SLC7A2	hsa:6542	Cationic amino acid transporter 2
TMED2	mRNA	177.452	189.897	186.017	196.891	190.829	198.216	1.05886	0.0659419	1139.3	NM_006815.3	TMED2	hsa:10959	cDNA FLJ52153, highly similar to Transmembrane emp24 domain-containing protein 2
FAM133B	mRNA	10.1012	10.1347	9.88302	9.60326	9.52366	9.76827	0.95937	0.0188118	59.0141	NM_152789.3	FAM133B	hsa:257415	Protein FAM133B
CCT8	mRNA	153.134	167.319	167.449	171.89	166.672	167.688	1.03761	0.289314	994.152	NM_006585.3	CCT8	hsa:10694	T-complex protein 1 subunit theta
PLEKHB2	mRNA	24.6033	25.5394	24.9239	33.1167	32.9574	31.5728	1.3008	0.000179669	172.713	NM_017958.2	PLEKHB2	hsa:55041	Pleckstrin homology domain-containing family B member 2
PDIA6	mRNA	95.1771	102.374	99.776	170.374	165.977	161.221	1.67349	3.86947e-05	794.899	NM_005742.3	PDIA6	hsa:10130	Protein disulfide-isomerase A6
KIT	mRNA	5.39325	5.05863	5.67195	5.88816	5.28897	6.01542	1.06628	0.280387	33.3164	NM_001093772.1	KIT	hsa:3815	Receptor protein-tyrosine kinase
FASTKD2	mRNA	10.7414	11.7751	11.9345	10.4415	11.3618	11.7946	0.975237	0.630496	68.0488	NM_014929.3	FASTKD2	hsa:22868	KIAA0971, isoform CRA_b
GTF2H2B	mRNA	16.1459	16.5207	17.0735	11.0179	13.0173	10.5142	0.694597	0.00334561	84.2894	NM_001098729.1	GTF2H2B	hsa:653238	GTF2H2C protein
ERLEC1	mRNA	15.3925	17.2021	18.8862	19.0699	18.9905	21.4957	1.15686	0.107421	111.037	NM_015701.4	ERLEC1	hsa:27248	Endoplasmic reticulum lectin 1
RPL36A	mRNA	27.8352	26.7445	25.9664	30.128	32.8716	26.2151	1.10762	0.223173	169.761	NM_021029.5	RPL36A	hsa:6173	60S ribosomal protein L36a
RNFT1	mRNA	7.58302	7.30966	7.96912	8.1767	9.80999	10.595	1.25019	0.0609907	51.4435	NM_016125.3	RNFT1	hsa:51136	RING finger and transmembrane domain-containing protein 1
ACADSB	mRNA	9.17822	10.4848	10.282	10.4311	10.4907	10.9757	1.06521	0.214071	61.8426	NM_001609.3	ACADSB	hsa:36	Short/branched chain-specific acyl-CoA dehydrogenase, mitochondrial
PTPRU	mRNA	10.8869	10.5353	10.2842	22.4527	21.2637	21.5301	2.05783	9.78764e-06	96.9529	NM_133178.3	PTPRU	hsa:10076	Protein-tyrosine-phosphatase
GLS	mRNA	18.2124	17.532	17.1032	16.6876	19.0186	22.323	1.09805	0.35854	110.877	NM_014905.4	GLS	hsa:2744	cDNA FLJ75476, highly similar to Homo sapiens glutaminase (GLS), mRNA
ASS1	mRNA	48.0511	50.2975	46.1999	29.1278	30.595	27.8217	0.605641	0.000185469	232.093	NM_054012.3	ASS1	hsa:445	cDNA FLJ78448, highly similar to Homo sapiens argininosuccinate synthetase (ASS), transcript variant 1, mRNA
GCH1	mRNA	6.36253	7.40621	7.76433	6.06127	6.71821	6.65554	0.902566	0.210741	40.9681	NM_001024071.1	GCH1	hsa:2643	GTP cyclohydrolase 1 (Dopa-responsive dystonia), isoform CRA_a
COLGALT2	mRNA	4.39961	4.538	4.15703	4.45563	4.72074	4.19962	1.02149	0.642622	26.4706	NM_015101	COLGALT2	hsa:23127	cDNA FLJ37771 fis, clone BRHIP2025679, highly similar to Homo sapiens glycosyltransferase 25 domain containing 2 (GLT25D2), mRNA
RP11-147L13.12	mRNA	2.11685	3.90188	4.37819	3.74349	4.46839	5.18782	1.28881	0.281474	23.7966
ZNF84	mRNA	3.77343	3.99705	4.11286	5.61325	6.39999	6.00449	1.51622	0.00118014	29.9011	NM_003428.5	ZNF84	hsa:7637	Zinc finger protein 84
SETD9	mRNA	3.91194	3.89646	3.66962	2.46957	2.65625	2.43938	0.659105	0.000229161	19.0432	NM_153706.3	SETD9	hsa:133383	SET domain-containing protein 9
IMMP1L	mRNA	13.0513	13.8224	14.4847	11.3651	11.4523	14.2073	0.895216	0.230024	78.3831	NM_144981	IMMP1L	hsa:196294	Mitochondrial inner membrane protease subunit 1
SCML2	mRNA	8.60755	8.13147	8.04216	12.1767	10.414	11.6448	1.38152	0.00461523	59.0168	NM_006089.2	SCML2	hsa:10389	cDNA FLJ54781, highly similar to Sex comb on midleg-like protein 2
GJA1	mRNA	27.4214	27.4473	27.018	19.1545	20.1352	20.5177	0.730367	6.77734e-05	141.694	NM_000165.4	GJA1	hsa:2697	Gap junction protein
NUDT15	mRNA	10.8189	11.2601	12.6738	11.4763	11.5738	11.3137	0.988808	0.829624	69.1166	NM_018283	NUDT15	hsa:55270	Probable 8-oxo-dGTP diphosphatase NUDT15
LRRD1	mRNA	19.2713	20.2722	20.9684	15.3172	16.7895	18.5431	0.837021	0.0356137	111.162	NM_001161528.1	LRRD1	hsa:401387	Leucine-rich repeat and death domain-containing protein 1
IVNS1ABP	mRNA	22.325	23.0015	22.9251	28.0529	29.9506	27.8269	1.25756	0.00115416	154.082	NM_016389.2	IVNS1ABP	hsa:10625	cDNA FLJ10411 fis, clone NT2RP1000035, highly similar to Homo sapiens influenza virus NS1A binding protein (IVNS1ABP), transcript variant 1, mRNA
GRPEL2	mRNA	32.9525	35.5861	34.4786	31.7041	34.3973	38.7567	1.01787	0.793399	207.875	NM_152407.3	GRPEL2	hsa:134266	GrpE protein homolog 2, mitochondrial
SNORD15A	mRNA	2.65798	4.40939	3.08789	6.828	5.31535	4.8518	1.67353	0.0457427	27.1504	NR_000005.1	SNORD15A	hsa:6079	small nucleolar RNA, C/D box 15A
SGPP1	mRNA	7.09083	6.92259	6.09646	3.38281	5.47883	6.48013	0.762897	0.174161	35.4517	NM_030791	SGPP1	hsa:81537	Sphingosine-1-phosphate phosphatase 1
NIP7	mRNA	24.8606	26.9512	25.4086	27.8949	27.7289	27.1542	1.07197	0.0495008	159.998	NM_016101.4	NIP7	hsa:51388	60S ribosome subunit biogenesis protein NIP7 homolog
COX15	mRNA	41.8637	49.4669	42.9023	34.1345	35.8724	34.7414	0.780347	0.0156339	238.981	NM_078470.4	COX15	hsa:1355	cDNA FLJ54125, highly similar to Cytochrome c oxidase assembly protein COX15
ADCY9	mRNA	12.6238	11.596	11.7889	12.2682	12.5256	11.8103	1.01653	0.627761	72.6128	NM_001116.3	ADCY9	hsa:115	Adenylate cyclase type 9
CTD-2021K4.1	mRNA	11.1321	12.173	8.72956	5.56397	9.92499	12.8271	0.88392	0.624937	60.3508
CNRIP1	mRNA	2.69908	2.11626	3.08459	8.72885	7.4384	8.6199	3.13764	0.000354478	32.6871	NM_015463.2	CNRIP1	hsa:25927	cannabinoid receptor interacting protein 1
SNORD15B	mRNA	4.31102	5.36375	6.82952	10.2318	10.7763	7.65063	1.73645	0.0285701	45.1631	NR_000025.1	SNORD15B	hsa:114599	small nucleolar RNA, C/D box 15B
RHEBP2	mRNA	39.797	46.9139	46.9472	43.717	50.8714	56.448	1.13002	0.257008	284.695	XR_252744.2	RHEBP2	hsa:101060032	Ras-homolog enriched in brain pseudogene 2
TEX30	mRNA	5.51991	7.46994	7.13345	5.801	4.25396	5.29067	0.76258	0.102416	35.4689	NM_138779.4	TEX30	hsa:93081	testis expressed 30
ALDH6A1	mRNA	4.72143	5.82294	5.198	3.80321	3.52875	3.32982	0.677266	0.00817526	26.4042	NM_005589.3	ALDH6A1	hsa:4329	Aldehyde dehydrogenase 6 family, member A1, isoform CRA_b
NGLY1	mRNA	8.27134	8.65763	7.35768	9.32074	8.2868	8.73742	1.08475	0.232441	50.6316	NM_025105.1	NGLY1	hsa:55768	Peptide-N(4)-(N-acetyl-beta-glucosaminyl)asparagine amidase
PTGES3P1	mRNA	178.202	202.938	210.656	185.662	200.875	225.81	1.03473	0.67666	1204.14	NM_001085489.2	PTGES3P1		prostaglandin E synthase 3 (cytosolic) pseudogene 1
DDX31	mRNA	8.96431	7.78487	9.49472	7.74676	7.26458	6.52819	0.820744	0.0639183	47.7834	NM_138620.1	DDX31	hsa:64794	cDNA FLJ59786, highly similar to Probable ATP-dependent RNA helicase DDX31 (EC 3.6.1.-)
YIPF6	mRNA	13.2411	13.9469	12.9859	16.2555	16.5636	17.6649	1.25664	0.00262849	90.6579	NM_173834.3	YIPF6	hsa:286451	Protein YIPF6
LPIN2	mRNA	4.92595	4.58876	5.22913	5.81214	5.26216	5.55255	1.12772	0.061681	31.3707	NM_014646.2	LPIN2	hsa:9663	Phosphatidate phosphatase LPIN2
RRP1B	mRNA	49.1688	47.754	48.4842	68.6759	66.8594	69.0635	1.40708	1.54685e-05	350.006	NM_015056.2	RRP1B	hsa:23076	Ribosomal RNA processing protein 1 homolog B
LINC00662	mRNA	6.93175	6.15749	6.0309	9.92119	10.5101	10.8739	1.63729	0.000506362	50.4254	NR_027301.1	LINC00662	hsa:148189	long intergenic non-protein coding RNA 662
FANCE	mRNA	6.88494	7.42701	6.16524	9.54772	9.65115	8.5127	1.35329	0.00945753	48.1888	NM_021922.2	FANCE	hsa:2178	Fanconi anemia group E protein
RP11-440L14.1	mRNA	3.31	3.73109	4.63866	4.40789	3.98852	4.64768	1.11681	0.356583	24.7238
HOXD10	mRNA	13.7851	11.6585	13.8696	18.0474	16.6906	15.7645	1.28462	0.019084	89.8157	NM_002148.3	HOXD10	hsa:3236	Homeobox protein Hox-D10
PAQR3	mRNA	6.65993	7.23251	6.47903	7.92661	9.29584	11.5965	1.41467	0.0618084	49.1905	NM_177453.2	PAQR3	hsa:152559	Progestin and adipoQ receptor family member 3
SH2B3	mRNA	6.42537	6.01969	6.38641	4.35628	4.25883	4.36855	0.689467	0.000129126	31.8151	NM_005475.2	SH2B3	hsa:10019	SH2B adapter protein 3
PAPSS2	mRNA	15.9584	16.9331	16.2124	5.14023	6.0028	6.11167	0.351392	1.50812e-05	66.3585	NM_004670.3	PAPSS2	hsa:9060	cDNA FLJ53931, highly similar to Bifunctional 3'-phosphoadenosine5'-phosphosulfate synthetase 2
FAM127B	mRNA	23.0526	26.4743	23.3113	30.2683	27.3607	26.9371	1.16101	0.0616976	157.404	NM_015582.2	FAM127B	hsa:26071	family with sequence similarity 127, member B
CACYBP	mRNA	57.5571	60.985	59.425	67.4316	72.3497	70.2306	1.18006	0.0035324	387.979	NM_014412.2	CACYBP	hsa:27101	Calcyclin binding protein, isoform CRA_a
SLC4A7	mRNA	8.64747	9.05054	9.20064	10.7499	10.5153	12.193	1.24386	0.0164554	60.3568	NM_003615.4	SLC4A7	hsa:9497	Sodium bicarbonate cotransporter 3
LYRM5	mRNA	9.31116	7.98242	9.10783	3.38512	5.95679	7.1927	0.626278	0.0512777	42.936	NM_001001660.2	LYRM5	hsa:144363	LYR motif-containing protein 5
USP11	mRNA	27.3072	25.6209	24.6086	30.312	29.6764	27.3857	1.12687	0.0507289	164.911	NM_004651.3	USP11	hsa:8237	Ubiquitin carboxyl-terminal hydrolase 11
HIGD1A	mRNA	79.2206	83.7164	71.8057	78.7213	83.3081	86.032	1.05674	0.337234	482.804	NM_014056.3	HIGD1A	hsa:25994	HIG1 domain family, member 1A, isoform CRA_a
RP11-11N9.4	mRNA	7.68614	8.67757	6.82102	6.91541	7.47178	8.33576	0.980082	0.831302	45.9077
TYMSOS	mRNA	3.68212	2.8351	3.64268	4.42491	4.84679	3.87582	1.29406	0.0648056	23.3074	NM_001012716.2	TYMSOS	hsa:494514	TYMS opposite strand
THEM4	mRNA	7.24305	9.33045	8.53027	11.0298	11.7489	9.68298	1.2931	0.0460086	57.5654	NM_176853.2	THEM4	hsa:117145	Acyl-coenzyme A thioesterase THEM4
RP11-417L19.6	mRNA	6.99039	6.6699	3.90853	8.26684	6.03024	5.00394	1.09859	0.695684	36.8698
UBE2T	mRNA	14.3358	15.194	14.7349	15.8687	19.8517	15.5763	1.15886	0.169655	95.5614	NM_014176.3	UBE2T	hsa:29089	Ubiquitin-conjugating enzyme E2T (Putative), isoform CRA_a
RP11-172H24.4	mRNA	2.871	3.50059	2.88149	1.88215	1.40265	1.58232	0.525999	0.0043123	14.1202
RPE	mRNA	20.3216	23.3956	21.3179	14.1042	19.6026	22.0827	0.857837	0.28936	120.825	NM_199229.2	RPE	hsa:6120	cDNA FLJ38880 fis, clone MESAN2015401, highly similar to Homo sapiens ribulose-5-phosphate-epimerase
LLGL2	mRNA	4.30522	4.41597	4.4762	5.89228	6.55746	5.94939	1.39415	0.00136901	31.5965	NM_004524.2	LLGL2	hsa:3993	Lethal(2) giant larvae protein homolog 2
MRPL13	mRNA	14.9408	14.4652	17.8858	14.9797	15.8642	15.0334	0.97009	0.692181	93.1691	NM_014078.5	MRPL13	hsa:28998	39S ribosomal protein L13, mitochondrial
LINC00205	mRNA	3.7613	3.97215	3.67375	4.99065	5.1653	5.07619	1.33531	0.000234761	26.6393	NM_153454.1	LINC00205	hsa:102723489	long intergenic non-protein coding RNA 205
CYP51A1	mRNA	22.6837	24.1248	24.863	18.2864	19.8833	21.7607	0.836181	0.0302968	131.602	NM_001146152.1	CYP51A1	hsa:1595	Lanosterol 14-alpha demethylase
ALG10B	mRNA	2.93127	3.64919	2.57309	1.98407	3.09462	3.54843	0.942489	0.770519	17.7807	NM_001308340.1	ALG10B	hsa:144245	Putative Dol-P-Glc:Glc(2)Man(9)GlcNAc(2)-PP-Dol alpha-1,2-glucosyltransferase
SGTB	mRNA	11.4367	11.4552	9.44267	5.10145	6.17562	8.31551	0.605932	0.0213644	51.9272	NM_019072.2	SGTB	hsa:54557	small glutamine-rich tetratricopeptide repeat (TPR)-containing, beta
GLT1D1	mRNA	3.67243	3.67127	3.94758	2.71503	2.56126	2.67718	0.70439	0.000414967	19.2447	NM_144669.1	GLT1D1	hsa:144423	cDNA FLJ51476
AC084219.4	mRNA	2.98817	2.63837	2.59745	4.73841	3.86901	4.30226	1.56976	0.00505841	21.1337	NM_013361.5	ZNF223	hsa:7766	Zinc finger protein 223
TMEM170A	mRNA	6.89349	7.78176	7.48988	6.35262	9.35947	9.71773	1.14729	0.377962	47.595	NM_145254	TMEM170A	hsa:124491	Transmembrane protein 170A
CLK3	mRNA	3.77718	3.76294	4.03669	5.4743	5.05564	5.01602	1.34285	0.00151931	27.1228	NM_003992.4	CLK3	hsa:1198	cDNA FLJ76915, highly similar to Homo sapiens CDC-like kinase 3 (CLK3), transcript variant phclk3, mRNA
ORC5	mRNA	28.9981	31.1974	31.968	17.2908	19.9716	16.7342	0.585879	0.000683057	146.16	NM_181747.3	ORC5	hsa:5001	Origin recognition complex, subunit 5-like (Yeast), isoform CRA_b
ADCY7	mRNA	3.44438	3.90734	3.64441	2.8782	3.18231	2.74811	0.801066	0.0171837	19.8047	NM_001286057.1	ADCY7	hsa:113	cDNA FLJ36387 fis, clone THYMU2008799, highly similar to Adenylate cyclase type 7 (EC 4.6.1.1)
ARL8B	mRNA	26.3258	28.2173	29.2275	28.1751	31.9206	32.7371	1.10818	0.139641	176.603	NM_018184.2	ARL8B	hsa:55207	ADP-ribosylation factor-like 8B, isoform CRA_b
TMEM14C	mRNA	41.0761	45.1693	37.6634	46.8111	47.3652	48.5015	1.15147	0.0482917	266.586	NM_016462.3	TMEM14C	hsa:51522	Transmembrane protein 14C, isoform CRA_b
SAV1	mRNA	19.7911	21.1919	18.7182	15.1907	14.5537	16.5926	0.776149	0.00890101	106.038	NM_021818.3	SAV1	hsa:60485	cDNA FLJ38584 fis, clone HCHON2008989, highly similar to Salvador homolog 1 protein (45 kDa WW domain protein)
RHEBP1	mRNA	17.7587	18.3883	20.0259	20.9411	18.0161	19.3723	1.03839	0.542802	114.502	RHEBP1	RHEBP1		Ras-homolog enriched in brain pseudogene 1
DUS4L	mRNA	4.93452	4.52233	3.9724	2.48589	2.36922	2.46704	0.545239	0.00192754	20.7514	NM_181581.2	DUS4L	hsa:11062	Dihydrouridine synthase 4-like (S. cerevisiae), isoform CRA_b
HGH1	mRNA	10.4912	10.6401	10.1444	8.29781	8.97218	8.02264	0.808698	0.00329912	56.5684	NM_016458.3	HGH1	hsa:51236	Protein HGH1 homolog
UTP15	mRNA	13.7228	13.842	14.1554	8.54275	7.88483	9.07754	0.611338	0.000125387	67.2253	NM_032175.3	UTP15	hsa:84135	U3 small nucleolar RNA-associated protein 15 homolog
CD99L2	mRNA	12.2199	11.3812	11.1042	11.4227	10.6802	10.6138	0.942698	0.192925	67.422	NM_134446.3	CD99L2	hsa:83692	CD99 antigen-like protein 2
ADPRHL2	mRNA	12.0043	13.5369	12.5784	16.2787	17.5759	14.876	1.27836	0.0170202	86.8502	NM_017825.2	ADPRHL2	hsa:54936	cDNA FLJ51852, highly similar to Homo sapiens ADP-ribosylhydrolase like 2 (ADPRHL2), mRNA
ELOVL1	mRNA	36.191	34.5906	35.9215	41.287	40.4712	38.0023	1.12237	0.0169474	226.464	NM_022821.3	ELOVL1	hsa:64834	Elongation of very long chain fatty acids protein 1
CDR1-AS	mRNA	206.042	210.323	223.818	254.271	238.209	249.617	1.1592	0.00906567	1382.28	ciRS-7	CDR1-AS		CDR1 antisense RNA
MTMR1	mRNA	14.7474	14.9612	15.8512	20.8398	19.5449	19.2308	1.30851	0.00142631	105.175	NM_176789.1	MTMR1	hsa:8776	cDNA FLJ10954 fis, clone PLACE1000383, highly similar to Myotubularin-related protein 1 (EC 3.1.3.-)
ST6GALNAC4	mRNA	11.841	9.57079	8.18148	8.21053	9.18016	7.6907	0.847537	0.261885	54.6746	NM_175040.3	ST6GALNAC4	hsa:27090	ST6 (Alpha-N-acetyl-neuraminyl-2,3-beta-galactosyl-1, 3)-N-acetylgalactosaminide alpha-2,6-sialyltransferase 4, isoform CRA_a
CAPRIN2	mRNA	3.06023	2.91236	3.04787	2.94792	2.90158	3.07288	0.989126	0.663494	17.9428	NM_032156.4	CAPRIN2	hsa:65981	Caprin-2
MRPS28	mRNA	16.7071	16.1228	17.8893	16.9027	17.0908	16.4733	0.995024	0.885992	101.186	NM_014018.2	MRPS28	hsa:28957	28S ribosomal protein S28, mitochondrial
CEBPZOS	mRNA	24.2157	25.8583	23.6279	23.9579	31.7857	33.9933	1.21756	0.161528	163.439	NR_037879.1	CEBPZOS	hsa:100505876	CEBPZ opposite strand
TRIM13	mRNA	5.04682	5.36547	5.61668	4.74582	6.00485	5.77834	1.0312	0.712447	32.558	NM_213590.2	TRIM13	hsa:10206	Ret finger protein 2, isoform CRA_b
DBT	mRNA	3.83946	4.23819	4.02035	4.25575	4.28824	4.6287	1.08883	0.096922	25.2707	NM_001918.3	DBT	hsa:1629	cDNA FLJ57294, highly similar to Lipoamide acyltransferase component of branched-chain alpha-keto acid dehydrogenase complex, mitochondrial (EC 2.3.1.168)
ABHD17C	mRNA	10.2263	11.0954	11.1586	15.9147	16.3257	16.94	1.51416	0.000193207	81.6606	NM_021214.1	ABHD17C	hsa:58489	Alpha/beta hydrolase domain-containing protein 17C
RPP38	mRNA	10.9287	9.53904	9.43372	11.6059	13.8192	10.6415	1.20618	0.123728	65.968	NM_183005.4	RPP38	hsa:10557	Ribonuclease P protein subunit p38
CISD2	mRNA	26.4395	28.4181	24.9777	30.2478	29.434	37.0125	1.21117	0.0968008	176.53	NM_001008388.4	CISD2	hsa:493856	CDGSH iron-sulfur domain-containing protein 2
HMGN4	mRNA	50.2885	51.994	53.0774	75.4994	74.0221	82.4229	1.49295	0.000711664	387.304	NM_006353.2	HMGN4	hsa:10473	High mobility group nucleosomal binding domain 4, isoform CRA_a
ZNF239	mRNA	12.8437	12.8205	13.669	19.3292	19.4939	19.604	1.48544	2.55941e-05	97.7604	NM_005674.2	ZNF239	hsa:8187	Zinc finger protein 239, isoform CRA_a
MYADM	mRNA	8.88997	9.58605	8.04583	5.86099	7.62145	6.28565	0.745351	0.031356	46.2899	NM_138373.4	MYADM	hsa:91663	HCG1640809, isoform CRA_b
SLC43A1	mRNA	8.02509	8.22225	7.53205	9.03087	9.22528	7.89252	1.09964	0.163657	49.9281	NM_003627.5	SLC43A1	hsa:8501	Solute carrier family 43, member 1, isoform CRA_b
AP4E1	mRNA	4.22602	4.06218	4.87513	4.81106	5.14515	5.97385	1.21018	0.0961083	29.0934	NM_007347.4	AP4E1	hsa:23431	cDNA FLJ60689, highly similar to Adapter-related protein complex 4 epsilon-1 subunit
IFNAR1	mRNA	10.3936	10.0845	11.1327	12.1597	12.8998	14.2181	1.24254	0.0195729	70.8884	NM_000629.2	IFNAR1	hsa:3454	Interferon alpha/beta receptor 1
TMEM267	mRNA	4.4272	4.68979	4.52079	3.8426	4.39114	4.71949	0.949805	0.441043	26.591
STC2	mRNA	4.64444	4.70576	4.82753	5.05605	5.57465	5.5073	1.13826	0.0189278	30.3157	NM_003714.2	STC2	hsa:8614	cDNA FLJ14484 fis, clone MAMMA1002485, highly similar to Stanniocalcin-2
RWDD2B	mRNA	7.92102	8.29622	8.75505	5.26843	4.79699	5.06715	0.605974	0.000291881	40.1049	NM_016940.2	RWDD2B	hsa:10069	RWD domain-containing protein 2B
ADAM9	mRNA	34.2146	34.1452	33.0941	24.2859	27.4587	28.8985	0.794874	0.00792817	182.097	NM_003816.2	ADAM9	hsa:8754	Disintegrin and metalloproteinase domain-containing protein 9
GTF3A	mRNA	36.5912	38.3369	37.2162	39.5407	41.2671	38.8739	1.06721	0.0457148	231.826	NM_002097.2	GTF3A	hsa:2971	General transcription factor IIIA, isoform CRA_a
CD9	mRNA	31.6778	31.539	31.9874	14.3161	15.4031	15.1264	0.471047	1.15725e-06	140.05	NM_001769.3	CD9	hsa:928	Tetraspanin
RTKN2	mRNA	8.45879	7.72376	7.66362	7.08571	7.6681	9.13666	1.00186	0.983257	47.7367	NM_145307.3	RTKN2	hsa:219790	Rhotekin-2
PSMG3	mRNA	33.7103	35.9995	35.0052	37.114	34.9129	34.4149	1.01649	0.616451	211.157	NM_032302.3	PSMG3	hsa:84262	proteasome (prosome, macropain) assembly chaperone 3
EIF5	mRNA	55.4902	60.44	58.1717	45.8213	48.3074	50.6156	0.831377	0.00795278	318.846	NM_183004.4	EIF5	hsa:1983	Eukaryotic translation initiation factor 5, isoform CRA_b
METTL2B	mRNA	9.98693	10.8178	11.0828	11.0549	11.1501	10.4542	1.0242	0.55094	64.5468	NM_018396.2	METTL2B	hsa:55798	cDNA FLJ60870, highly similar to Methyltransferase-like protein 2 (EC 2.1.1.-)
TNFRSF10A	mRNA	19.3937	17.6813	17.3135	21.6608	22.4543	23.7386	1.24757	0.00702657	122.242	NM_003844.3	TNFRSF10A	hsa:8797	Tumor necrosis factor receptor superfamily member 10a
SLC38A1	mRNA	78.9591	76.7422	81.5936	54.9835	57.2432	61.3424	0.731449	0.000803285	410.864	NM_030674.3	SLC38A1	hsa:81539	Solute carrier family 38, member 1, isoform CRA_a
SC5D	mRNA	58.863	53.9396	57.6166	24.8665	29.276	32.8431	0.510421	0.000530293	257.405	NM_006918.4	SC5D	hsa:6309	Sterol-C5-desaturase (ERG3 delta-5-desaturase homolog, fungal)-like, isoform CRA_b
EHD4	mRNA	5.97184	5.53995	5.91205	5.82079	5.71367	5.47155	0.97602	0.458804	34.4298	NM_139265.3	EHD4	hsa:30844	EH-domain containing 4, isoform CRA_a
LIN7C	mRNA	36.1243	39.7196	34.8109	22.9993	33.8519	40.0287	0.875516	0.426219	207.535	NM_018362.3	LIN7C	hsa:55327	Protein lin-7 homolog C
FBXO9	mRNA	19.613	18.2937	21.1422	26.7148	25.2158	25.3233	1.30831	0.00313292	136.303	NM_033481.3	FBXO9	hsa:26268	F-box protein 9, isoform CRA_a
TRAPPC6B	mRNA	7.51529	7.41895	7.09393	7.65718	7.42765	9.04689	1.09549	0.250076	46.1599	NM_177452.3	TRAPPC6B	hsa:122553	Trafficking protein particle complex subunit 6B
RP11-44N21.4	mRNA	3.82352	2.76486	3.72751	5.25598	4.01913	3.65371	1.25329	0.214563	23.2447
SLC30A5	mRNA	21.3653	24.2675	22.2406	11.7198	13.2676	14.5297	0.582217	0.00132932	107.39	NM_024055.4	SLC30A5	hsa:64924	ZnT5 variant B
TMA16	mRNA	9.28761	9.9417	8.0866	7.30798	9.8102	10.2656	1.00248	0.984119	54.6997	NM_018352.2	TMA16	hsa:55319	Translation machinery-associated protein 16
IL10RB	mRNA	7.43586	8.20328	7.01531	7.91355	7.77324	7.44711	1.02116	0.691306	45.7884	NM_000628.4	IL10RB	hsa:3588	Interleukin-10 receptor subunit beta
RP1-239B22.5	mRNA	11.6391	10.0503	9.65521	9.58591	9.76859	9.58916	0.923404	0.259272	60.2882
SRP19	mRNA	13.7358	12.3887	14.2875	12.9599	14.7864	14.0698	1.03475	0.578376	82.2281	NM_003135.2	SRP19	hsa:6728	Signal recognition particle 19 kDa protein
TFB2M	mRNA	3.4059	4.02571	3.61956	4.7075	4.79609	5.591	1.36588	0.0157562	26.1458	NM_022366.2	TFB2M	hsa:64216	Transcription factor B2, mitochondrial, isoform CRA_a
EBNA1BP2	mRNA	58.9417	60.0341	56.9153	64.1365	60.5052	56.1097	1.02763	0.55138	356.642	NM_006824.2	EBNA1BP2	hsa:10969	EBNA1 binding protein 2, isoform CRA_d
ZNF204P	mRNA	5.71116	6.44331	6.9157	11.1996	11.2897	12.765	1.84866	0.000940954	54.3244	NR_002722.2	ZNF204P	hsa:7754	cDNA FLJ52606, moderately similar to Zinc finger protein 79
ZNF286A	mRNA	9.53332	8.35878	8.62587	11.8369	12.5882	12.1326	1.3786	0.0013111	63.0757	NM_020652.2	ZNF286A	hsa:57335	cDNA FLJ34940 fis, clone NT2RP7006886, highly similar to Zinc finger protein 286
UCHL5	mRNA	19.6358	20.6463	18.3515	14.8215	21.669	22.4063	1.00449	0.973725	117.531	NM_015984.3	UCHL5	hsa:51377	cDNA FLJ60625, highly similar to Ubiquitin carboxyl-terminal hydrolase isozymeL5 (EC 3.4.19.12)
GYG2	mRNA	3.45498	3.94926	4.01626	2.95242	2.27214	2.63364	0.688079	0.0109057	19.2787	NM_003918.2	GYG2	hsa:8908	cDNA FLJ77514, highly similar to Homo sapiens glycogenin 2, mRNA
TSTA3	mRNA	14.0696	15.0703	14.0546	14.5268	14.2451	13.5491	0.979779	0.548055	85.5155	NM_003313.3	TSTA3	hsa:7264	cDNA FLJ39433 fis, clone PROST2004142, highly similar to GDP-L-fucose synthetase (EC 1.1.1.271)
PTPRM	mRNA	3.36907	3.19781	3.81039	3.67641	3.51926	3.41656	1.02264	0.711942	20.9895	NM_002845.3	PTPRM	hsa:5797	Protein-tyrosine-phosphatase
SCO1	mRNA	5.47181	5.28209	5.51529	6.82454	6.64017	6.49935	1.22711	0.000480517	36.2332	NM_004589.3	SCO1	hsa:6341	Protein SCO1 homolog, mitochondrial
MRPL49	mRNA	42.5306	39.3379	38.2896	38.736	37.6207	37.3183	0.946045	0.183715	233.833	NM_004927.3	MRPL49	hsa:740	Mitochondrial ribosomal protein L49, isoform CRA_b
DAB2	mRNA	5.52311	5.11101	5.64084	3.44754	3.67587	3.10383	0.628403	0.000952454	26.5022	NM_001343.3	DAB2	hsa:1601	Disabled homolog 2, mitogen-responsive phosphoprotein (Drosophila), isoform CRA_a
TRNT1	mRNA	9.1086	10.9147	13.362	11.8722	10.9222	11.498	1.02717	0.822572	67.6776	NM_182916.2	TRNT1	hsa:51095	tRNA nucleotidyl transferase, CCA-adding, 1, isoform CRA_b
TAP2	mRNA	13.4403	12.8206	14.2532	14.138	14.6152	14.5702	1.06934	0.101403	83.8374	NM_018833.2	TAP2	hsa:6891	Truncated antigen peptide transporter 2
MRPS23	mRNA	8.37011	8.90088	8.48516	10.2787	10.1792	10.1559	1.1886	0.000612293	56.37	NM_016070.3	MRPS23	hsa:51649	28S ribosomal protein S23, mitochondrial
HSD17B11	mRNA	21.0568	20.3797	20.8282	23.6815	23.7045	28.9512	1.22601	0.0564367	138.602	NM_016245.4	HSD17B11	hsa:51170	Estradiol 17-beta-dehydrogenase 11
ZNF267	mRNA	5.7996	5.76134	4.9533	4.20119	6.34709	7.26988	1.07896	0.671037	34.3324	NM_003414.5	ZNF267	hsa:10308	cDNA FLJ39071 fis, clone NT2RP7015789, highly similar to Zinc finger protein 267
IDE	mRNA	21.3123	21.2459	20.4727	20.2003	19.9981	22.02	0.987109	0.717431	125.249	NM_004969.3	IDE	hsa:3416	cDNA FLJ35968 fis, clone TESTI2013053, highly similar to INSULIN-DEGRADING ENZYME (EC 3.4.24.56)
PURA	mRNA	6.62421	6.78491	5.93363	5.54129	5.7978	7.12355	0.954499	0.625356	37.8054	NM_005859.4	PURA	hsa:5813	Transcriptional activator protein Pur-alpha
TTL	mRNA	10.6912	10.0982	10.741	16.5937	15.7786	16.6235	1.55392	7.25532e-05	80.5263	NM_153712.4	TTL	hsa:150465	Tubulin--tyrosine ligase
AC004967.7	mRNA	9.24049	8.85691	7.34262	6.58559	7.27422	7.3181	0.832464	0.0857915	46.6179	NM_006188.3	OCM2	hsa:4951	Putative oncomodulin-2
CRIP3	mRNA	3.80296	5.06514	4.4483	4.43021	5.88777	4.10537	1.08313	0.604962	27.7397	NM_206922.2	CRIP3	hsa:401262	Cysteine-rich protein 3
RFC5	mRNA	31.3227	30.6442	33.1148	29.4048	28.1604	28.2131	0.902153	0.0211084	180.86	NM_181578.3	RFC5	hsa:5985	cDNA FLJ76127, highly similar to Homo sapiens replication factor C (activator 1) 5, 36.5kDa (RFC5), transcript variant 1, mRNA
USP2	mRNA	5.96607	6.2601	6.05604	4.59146	4.65145	4.04056	0.726579	0.00144091	31.5657	NM_171997.2	USP2	hsa:9099	cDNA FLJ52449, highly similar to Ubiquitin carboxyl-terminal hydrolase 2 (EC 3.1.2.15)
SERAC1	mRNA	5.12044	4.95402	5.27085	8.71916	8.78997	9.17026	1.7386	2.27745e-05	42.0247	NM_032861.3	SERAC1	hsa:84947	Protein SERAC1
BACH1	mRNA	12.9422	12.8353	13.215	14.9197	14.9907	15.2061	1.15705	0.000136365	84.1091	NM_206866.2	BACH1	hsa:571	cDNA FLJ77930, highly similar to Homo sapiens BTB and CNC homology 1, basic leucine zipper transcription factor 1, transcript variant 2, mRNA
DDHD2	mRNA	25.6765	27.4067	27.6328	17.7586	19.2365	19.4802	0.699679	0.000592636	137.191	NM_015214.2	DDHD2	hsa:23259	cDNA FLJ31963 fis, clone NT2RP7007610, highly similar to Homo sapiens DDHD domain containing 2 (DDHD2), mRNA
NOL6	mRNA	14.1637	14.2695	13.8633	11.6769	11.062	11.4015	0.807166	0.000227114	76.4369	NM_139235.3	NOL6	hsa:65083	Nucleolar protein 6
PHOSPHO2	mRNA	4.42671	3.26381	4.44309	3.68185	3.89255	5.79445	1.1018	0.624235	25.5025	NM_001199288.1	PHOSPHO2	hsa:493911	Pyridoxal phosphate phosphatase PHOSPHO2
RP11-318A15.7	mRNA	6.48791	6.81199	7.71944	6.05391	8.10212	6.66264	0.990453	0.929503	41.838
MALSU1	mRNA	10.3644	9.76168	10.3456	7.27467	8.80397	8.74124	0.814523	0.0247673	55.2915	NM_138446.1	MALSU1	hsa:115416	Mitochondrial assembly of ribosomal large subunit protein 1
BECN1	mRNA	11.1829	11.3124	10.6833	13.1042	13.281	12.8903	1.18376	0.000798468	72.4541	NM_003766	BECN1	hsa:8678	Beclin 1 (Coiled-coil, myosin-like BCL2 interacting protein), isoform CRA_b
ESRP2	mRNA	11.1906	10.2772	9.49659	7.17027	8.35134	7.53047	0.744472	0.0118287	54.0164	NM_024939.2	ESRP2	hsa:80004	Epithelial splicing regulatory protein 2
FAM72C	mRNA	5.18913	5.05707	4.44944	5.81487	6.59841	5.87013	1.24414	0.0245141	32.9791	NM_001287385.1	FAM72C	hsa:554282	family with sequence similarity 72, member C
LONRF1	mRNA	2.78015	3.66786	3.61824	2.6895	2.69958	2.56405	0.790078	0.0728973	18.0194	NM_152271.3	LONRF1	hsa:91694	LON peptidase N-terminal domain and RING finger protein 1
RRP12	mRNA	16.4875	15.5226	15.1204	14.8321	15.7123	13.9036	0.943084	0.247703	91.5785	NM_015179.3	RRP12	hsa:23223	RRP12-like protein
HSPA9	mRNA	192.924	193.543	203.14	193.329	186.913	188.099	0.963933	0.139403	1157.95	NM_004134.6	HSPA9	hsa:3313	Catecholamine-regulated protein 40
CACUL1	mRNA	15.2922	15.6815	15.3241	15.8562	16.1818	17.3946	1.06771	0.0972018	95.7304	NM_153810.4	CACUL1	hsa:143384	CDK2-associated and cullin domain-containing protein 1
SHCBP1	mRNA	7.69485	8.57297	8.60695	7.29951	7.10679	7.53821	0.882199	0.039209	46.8193	NM_024745.4	SHCBP1	hsa:79801	SHC SH2 domain-binding protein 1
PPIF	mRNA	117.17	117.446	117.98	141.56	133.339	133.03	1.15693	0.00276319	760.525	NM_005729.3	PPIF	hsa:10105	Peptidyl-prolyl cis-trans isomerase F, mitochondrial
KPNA5	mRNA	3.65523	3.73864	4.05141	4.42436	5.56394	6.14736	1.40981	0.0397086	27.5809	NM_002269.2	KPNA5	hsa:3841	Importin subunit alpha-6
EMC3-AS1	mRNA	4.20407	4.31738	4.07966	5.71696	5.22264	5.95205	1.34049	0.00317286	29.4928	NM_001013730.1	EMC3-AS1	hsa:442075	EMC3 antisense RNA 1
GET4	mRNA	8.58828	8.07996	8.20242	9.09801	8.21105	8.20563	1.0259	0.555125	50.3853	NM_015949.2	GET4	hsa:51608	Golgi to ER traffic protein 4 homolog
IMPAD1	mRNA	32.289	34.4591	32.9242	32.3285	34.8442	40.081	1.07606	0.346834	206.926	NM_017813.4	IMPAD1	hsa:54928	Inositol monophosphatase domain containing 1, isoform CRA_a
PHACTR2	mRNA	9.86032	9.72276	10.0912	10.8839	11.6049	12.1716	1.16803	0.0127899	64.3347	NM_014721.2	PHACTR2	hsa:9749	Phosphatase and actin regulator 2
RNF128	mRNA	7.30345	7.62937	6.81376	3.96163	6.08784	6.89658	0.779252	0.152378	38.6926	NM_194463.1	RNF128	hsa:79589	E3 ubiquitin-protein ligase RNF128
PTDSS1	mRNA	31.3063	30.9172	31.3944	32.6661	32.2246	31.8632	1.0335	0.0189895	190.372	NM_014754.2	PTDSS1	hsa:9791	cDNA FLJ75839, highly similar to Homo sapiens phosphatidylserine synthase 1 (PTDSS1), mRNA
PPP1R14C	mRNA	11.5528	10.7552	12.877	17.885	17.6197	18.797	1.54332	0.000872164	89.4867	NM_030949.2	PPP1R14C	hsa:81706	Protein phosphatase 1 regulatory subunit 14C
MRPS17	mRNA	20.1701	20.9159	20.5141	17.6938	18.2775	17.9462	0.875283	0.000728465	115.518	NM_015969.2	MRPS17	hsa:51373	28S ribosomal protein S17, mitochondrial
TOR3A	mRNA	14.2102	15.0769	15.5417	20.3554	19.0603	18.2035	1.28532	0.00444056	102.448	NM_022371.3	TOR3A	hsa:64222	Torsin family 3, member A, isoform CRA_b
AIMP2	mRNA	60.404	57.1082	55.2819	44.1519	49.2767	42.6281	0.787392	0.00814507	308.851	NM_006303.3	AIMP2	hsa:7965	JTV1 gene, isoform CRA_a
CCDC51	mRNA	10.2128	9.84461	9.37453	11.8854	10.4553	10.2289	1.10661	0.141742	62.0016	NM_024661.4	CCDC51	hsa:79714	Coiled-coil domain containing 51, isoform CRA_a
RN7SL809P	mRNA	3.04638	1.46485	2.65784	4.73392	4.41454	3.49228	1.76323	0.0392021	19.8098	RN7SL809P	RN7SL809P		RNA, 7SL, cytoplasmic 809, pseudogene
CDH24	mRNA	13.9101	13.3016	13.2288	9.68537	9.00656	9.38913	0.694379	0.000146433	68.5216	NM_144985.3	CDH24	hsa:64403	Cadherin-24
ARIH2	mRNA	31.7225	30.1534	32.3324	44.6671	41.6326	41.2188	1.35358	0.00093194	221.727	NM_006321.2	ARIH2	hsa:10425	cDNA FLJ10938 fis, clone OVARC1001038, highly similar to Protein ariadne-2 homolog
RPF2	mRNA	29.5932	32.4522	31.5182	34.9091	36.6143	38.5815	1.17679	0.0152083	203.669	NM_032194.2	RPF2	hsa:84154	Ribosome production factor 2 homolog
RNU5A-1	mRNA	8.81716	7.12597	5.73051	9.84788	9.49431	7.22193	1.22564	0.250403	48.2378	NR_002756.2	RNU5A-1	hsa:26831	RNA, U5A small nuclear 1
GMFB	mRNA	18.156	22.1381	18.8723	8.71413	16.1525	18.8927	0.739597	0.192302	102.926	NM_004124.2	GMFB	hsa:2764	Glia maturation factor beta
PDIA3	mRNA	46.8004	47.7433	46.7855	69.2708	67.3888	65.5921	1.43107	5.21874e-05	343.581	NM_005313.4	PDIA3	hsa:2923	cDNA FLJ59460, highly similar to Protein disulfide-isomerase A3 (EC 5.3.4.1)
RFTN1	mRNA	6.52997	6.34644	5.6426	4.61173	4.06262	4.01334	0.685118	0.00422524	31.2067	NM_015150.1	RFTN1	hsa:23180	cDNA FLJ53901
UTP20	mRNA	16.9078	17.1806	17.2123	19.1861	18.8917	18.4191	1.10129	0.00206161	107.798	NM_014503.2	UTP20	hsa:27340	Small subunit processome component 20 homolog
TMEM2	mRNA	7.32124	7.00977	7.38189	4.78232	4.69535	4.63568	0.649998	3.27055e-05	35.8263	NM_013390.2	TMEM2	hsa:23670	Transmembrane protein 2, isoform CRA_b
MLLT11	mRNA	17.1833	18.4059	18.4537	25.9631	31.0164	35.2523	1.70664	0.00941156	146.275	NM_006818.3	MLLT11	hsa:10962	Protein AF1q
TCEB3-AS1	mRNA	5.5674	4.73947	5.37702	5.48186	5.12728	4.71728	0.977207	0.739205	31.0103	NR_038280.1	TCEB3-AS1	hsa:100506963	TCEB3 antisense RNA 1
RP11-717K11.2	mRNA	8.02066	8.24356	9.00966	10.0978	11.9021	12.6748	1.37196	0.018766	59.9486
SORBS3	mRNA	11.0429	10.0998	9.92113	9.92037	11.2804	9.94142	1.00252	0.965559	62.206	NM_005775.4	SORBS3	hsa:10174	cDNA FLJ60912, highly similar to Vinexin
RRAGD	mRNA	13.11	12.9275	13.8205	16.1041	14.7274	17.6748	1.21698	0.0321387	88.3643	NM_021244.4	RRAGD	hsa:58528	Ras-related GTP-binding protein D
FAM91A1	mRNA	23.3059	23.6595	23.8753	23.8937	24.6189	28.1369	1.082	0.216541	147.49	NM_144963.2	FAM91A1	hsa:157769	family with sequence similarity 91, member A1
SPR	mRNA	13.662	13.8455	14.7938	18.7622	16.6548	18.6794	1.27883	0.0070565	96.3977	NM_003124.4	SPR	hsa:6697	Sepiapterin reductase
CD55	mRNA	17.6736	17.891	17.7926	19.7397	20.4079	19.1947	1.11217	0.005	112.7	NM_001300904.1	CD55	hsa:1604	Complement decay-accelerating factor
PARD6G	mRNA	4.28163	4.33035	4.46826	6.63367	8.44703	6.77596	1.67097	0.00748	34.9369	NM_032510.3	PARD6G	hsa:84552	Partitioning defective 6 homolog gamma
ZMPSTE24	mRNA	49.9447	51.8348	52.7215	53.8041	59.1269	65.7688	1.15663	0.0859103	333.201	NM_005857.4	ZMPSTE24	hsa:10269	cDNA FLJ14968 fis, clone THYRO1000288, highly similar to CAAX prenyl protease 1 homolog (EC 3.4.24.84)
AKAP11	mRNA	16.9646	16.4024	16.987	13.3626	13.0795	15.9047	0.840982	0.0438472	92.7009	NM_144490.1	AKAP11	hsa:11215	A-kinase anchor protein 11
C10orf88	mRNA	4.32706	4.16005	4.30603	4.65662	4.78684	4.61479	1.09889	0.00463282	26.8514	NM_024942.3	C10orf88	hsa:80007	Uncharacterized protein C10orf88
L3HYPDH	mRNA	5.38419	5.75521	6.04012	3.88438	5.8043	5.09433	0.860503	0.248371	31.9625	NM_144581.1	L3HYPDH	hsa:112849	Trans-L-3-hydroxyproline dehydratase
RPL36A-HNRNPH2	mRNA	75.5126	75.4509	69.0016	83.0342	91.3199	72.6017	1.1227	0.197668	466.921	NM_001199974.1	RPL36A-HNRNPH2	hsa:100529097	Protein RPL36A-HNRNPH2
SLC30A6	mRNA	11.997	13.1227	12.4663	14.5823	13.2529	14.6902	1.13141	0.0436907	80.1114	NM_017964.3	SLC30A6	hsa:55676	cDNA FLJ45816 fis, clone NT2RP7019682, highly similar to Homo sapiens solute carrier family 30 (zinc transporter), member 6 (SLC30A6), mRNA
MRPL32	mRNA	10.5468	11.5369	11.154	9.17625	9.66795	9.83452	0.86284	0.0121743	61.9163	NM_031903.2	MRPL32	hsa:64983	Mitochondrial ribosomal protein L32
FBXW7	mRNA	5.9608	5.69179	5.76103	6.14549	6.38696	6.52583	1.09445	0.0162258	36.4719	NM_033632.3	FBXW7	hsa:55294	F-box and WD40 domain protein 7
JAGN1	mRNA	25.5825	24.8752	26.2087	27.5091	28.0036	26.65	1.07169	0.0294118	158.829	NM_032492.3	JAGN1	hsa:84522	Protein jagunal homolog 1
NTMT1	mRNA	22.263	22.9506	22.369	20.7307	19.138	18.9758	0.870703	0.00827841	126.427	NM_014064.3	NTMT1	hsa:28989	Chromosome 9 open reading frame 32, isoform CRA_a
NKD2	mRNA	6.9549	6.90442	7.78871	3.66989	5.01328	3.98	0.584957	0.0038247	34.3112	NM_033120.3	NKD2	hsa:85409	Protein naked cuticle homolog 2
SEPT7P2	mRNA	2.80052	2.51831	3.10975	2.54324	3.14041	3.26466	1.06166	0.570415	17.3769	NR_024271.1	SEPT7P2	hsa:641977	septin 7 pseudogene 2
SPAST	mRNA	9.03448	9.4658	8.02706	9.66911	12.2458	14.5579	1.37491	0.0878668	63.0002	NM_199436.1	SPAST	hsa:6683	Spastin
RABEP1	mRNA	28.0903	29.2013	27.6071	37.0985	36.5598	37.4313	1.3085	8.30924e-05	195.988	NM_004703.5	RABEP1	hsa:9135	cDNA FLJ60304, highly similar to Rab GTPase-binding effector protein 1
AC125232.1	mRNA	12.2373	11.5254	11.3898	15.3217	13.8189	14.733	1.2481	0.00468519	79.0261	NM_001032392.2	PLGLB1	hsa:5343	plasminogen-like B1
FBF1	mRNA	3.37533	3.8141	3.59924	2.8593	2.78256	2.67053	0.770475	0.00392914	19.1011	NM_001080542.1	FBF1	hsa:85302	Fas-binding factor 1
PWP2	mRNA	12.7564	12.211	13.3086	15.7687	16.3057	14.7281	1.22276	0.00715449	85.0785	NM_005049.2	PWP2	hsa:5822	Periodic tryptophan protein 2 homolog
PMS1	mRNA	10.0504	10.8478	11.2589	11.2638	13.0767	15.0487	1.2249	0.103892	71.5464	NM_001289409.1	PMS1	hsa:5378	cDNA FLJ50966, highly similar to PMS1 protein homolog 1
C1QBP	mRNA	284.621	288.725	303.76	395.167	356.257	369.032	1.27745	0.00321531	1997.56	NM_001212.3	C1QBP	hsa:708	cDNA FLJ75700, highly similar to Homo sapiens complement component 1, q subcomponent binding protein (C1QBP), nuclear gene encoding mitochondrial protein, mRNA
SAT2	mRNA	7.24848	7.93294	7.36296	11.4129	10.9721	10.3368	1.45144	0.000846742	55.2662	NM_133491.3	SAT2	hsa:112483	Diamine acetyltransferase 2
MCU	mRNA	20.4378	20.2956	20.7087	14.3367	14.559	14.3039	0.703095	1.94639e-06	104.642	NM_138357.2	MCU	hsa:90550	Calcium uniporter protein, mitochondrial
IFI35	mRNA	4.62801	5.36375	4.38562	4.35473	5.40929	4.11462	0.965311	0.753656	28.256	NM_005533.4	IFI35	hsa:3430	Interferon-induced 35 kDa protein
PIGA	mRNA	3.32806	2.88394	3.55774	4.58973	4.57218	5.00072	1.44964	0.00378213	23.9324	NM_020473.3	PIGA	hsa:5277	cDNA FLJ76386, highly similar to Homo sapiens phosphatidylinositol glycan, class A (paroxysmal nocturnal hemoglobinuria) (PIGA), transcript variant 2, mRNA
CTC-512J14.5	mRNA	26.7297	27.1912	28.2745	20.6071	19.5547	19.4775	0.725579	0.000211433	141.835
BRI3	mRNA	8.54396	9.39252	7.60305	6.81012	7.68484	6.35215	0.816268	0.0732558	46.3867	NM_015379.4	BRI3	hsa:25798	Brain protein I3
RPRD1A	mRNA	35.0568	36.8399	37.3336	43.8179	49.4196	55.8028	1.36446	0.0197989	258.271	NM_018170	RPRD1A	hsa:55197	Regulation of nuclear pre-mRNA domain-containing protein 1A
PYCR2	mRNA	15.5154	14.6862	13.3122	14.427	14.3228	12.7063	0.952713	0.465096	84.9699	NM_013328.3	PYCR2	hsa:29920	cDNA FLJ10646 fis, clone NT2RP2005773, highly similar to Pyrroline-5-carboxylate reductase 2 (EC 1.5.1.2)
NUDCD2	mRNA	6.40319	7.15769	6.4045	6.84985	7.8618	8.69613	1.17242	0.123679	43.3732	NM_145266.4	NUDCD2	hsa:134492	NudC domain-containing protein 2
PPM1K	mRNA	3.46423	3.43539	3.5882	4.62135	5.45154	6.29397	1.56056	0.0156091	26.8547	NM_152542.4	PPM1K	hsa:152926	Protein phosphatase 1K, mitochondrial
HSPA1B	mRNA	352.545	394.763	284.396	329.412	380.053	245.622	0.925737	0.640912	1986.79	NM_005346.4	HSPA1B	hsa:3304	cDNA FLJ54328, highly similar to Heat shock 70 kDa protein 1
SNX14	mRNA	15.3108	16.5479	17.9402	19.3856	20.7168	22.0375	1.24782	0.0188616	111.939	NM_153816	SNX14	hsa:57231	Sorting nexin-14
GGCT	mRNA	16.3993	17.0612	16.5051	19.2902	18.8676	16.8345	1.1006	0.0998051	104.958	NM_024051.3	GGCT	hsa:79017	Chromosome 7 open reading frame 24
TMEM167B	mRNA	5.2732	5.2837	5.93677	6.49038	6.5099	7.02665	1.21422	0.0138022	36.5206	NM_020141.3	TMEM167B	hsa:56900	Protein kish-B
RHNO1	mRNA	17.9207	19.7143	19.7495	16.0677	16.7215	15.7258	0.845437	0.011622	105.899	NM_001257098.1	RHNO1	hsa:83695	RAD9, HUS1, RAD1-interacting nuclear orphan protein 1
ZNF655	mRNA	13.8883	13.8817	14.0727	13.5155	15.1989	15.1128	1.04743	0.296065	85.6698	NM_138494.2	ZNF655	hsa:79027	cDNA FLJ16616 fis, clone TESTI4013597, highly similar to Zinc finger protein 655
CERS1	mRNA	4.96724	5.35746	4.27156	6.50978	5.94566	5.59868	1.2369	0.0495869	32.6504	NM_198207.2	CERS1	hsa:10715	cDNA FLJ56956, highly similar to LAG1 longevity assurance homolog 1
ACP6	mRNA	3.80141	4.1916	3.65472	5.29931	4.93919	5.13423	1.3198	0.00289129	27.0205	NM_016361.4	ACP6	hsa:51205	Lysophosphatidic acid phosphatase type 6
UBA6	mRNA	13.4664	13.5285	13.6533	14.7374	16.2862	18.257	1.21237	0.0477656	89.9288	NM_018227.5	UBA6	hsa:55236	Ubiquitin-activating enzyme E1-like 2, isoform CRA_a
MIR548AR	mRNA	3.45071	6.1061	0	5.39574	7.36067	7.69856	2.14036	0.129632	30.0118	NR_049839.1	MIR548AR	hsa:100847035	microRNA 548ar
AFAP1	mRNA	4.78559	4.65975	4.70123	5.66743	5.50238	5.64391	1.18854	0.000150649	30.9603	NM_198595.2	AFAP1	hsa:60312	Actin filament-associated protein 1
ORMDL1	mRNA	14.6422	14.6259	17.208	19.6997	20.2415	22.9101	1.35234	0.0141321	109.327	NM_016467.4	ORMDL1	hsa:94101	ORM1-like protein 1
MTX3	mRNA	13.2235	14.1297	14.1682	10.0794	11.3581	13.0858	0.831456	0.0650713	76.0447	NM_001167741.1	MTX3	hsa:345778	Metaxin-3
ARMCX2	mRNA	9.96983	10.2858	9.65701	1.97254	1.59499	1.87764	0.182036	2.8322e-06	35.3578	NM_177949.3	ARMCX2	hsa:9823	Armadillo repeat-containing X-linked protein 2
NOTCH2	mRNA	38.7129	36.7178	38.1026	31.8694	31.7874	31.9484	0.842089	0.000542055	209.138	NM_024408.3	NOTCH2	hsa:4853	Neurogenic locus notch homolog protein 2
TXNDC9	mRNA	21.2431	23.4406	22.9177	16.0502	19.4145	23.1752	0.867437	0.239229	126.241	NM_005783.3	TXNDC9	hsa:10190	cDNA FLJ55148, highly similar to Thioredoxin domain-containing protein 9
FASTKD3	mRNA	14.412	16.2468	16.5874	11.1214	12.4234	12.8879	0.771125	0.0136767	83.6788	NM_024091.3	FASTKD3	hsa:79072	FAST kinase domain-containing protein 3
CAPZA2	mRNA	18.4772	20.947	16.4036	12.0313	13.7943	15.8354	0.746241	0.0509778	97.4889	NM_006136.2	CAPZA2	hsa:830	cDNA, FLJ95684, Homo sapiens capping protein (actin filament) muscle Z-line, alpha2 (CAPZA2), mRNA
EIF5A2	mRNA	3.43232	2.90143	2.9193	1.96392	2.27858	3.10268	0.79381	0.170873	16.5982	NM_020390.5	EIF5A2	hsa:56648	Eukaryotic translation initiation factor 5A-2
TMEM60	mRNA	6.72939	6.8895	8.12243	4.68143	3.94746	5.22542	0.637234	0.0102524	35.5956	NM_032936.3	TMEM60	hsa:85025	Transmembrane protein 60
UEVLD	mRNA	5.91586	5.65284	5.60814	4.24989	5.06024	5.06816	0.837074	0.0316749	31.5551	NM_018314.4	UEVLD	hsa:55293	Ubiquitin-conjugating enzyme E2 variant 3
OLFM2	mRNA	4.15008	4.02952	3.53935	3.24248	2.96122	3.77389	0.851406	0.127661	21.6965	NM_058164	OLFM2	hsa:93145	Noelin-2
PPP1R26	mRNA	13.344	12.7025	13.4697	14.7881	14.0469	14.0821	1.08607	0.0286458	82.4333	NM_014811.3	PPP1R26	hsa:9858	KIAA0649, isoform CRA_a
CLUH	mRNA	24.7026	24.358	21.7951	28.3695	28.3526	26.3516	1.17243	0.023043	153.929	NM_015229.3	CLUH	hsa:23277	Clustered mitochondria protein homolog
C8orf76	mRNA	13.9634	16.189	14.5613	15.137	12.6321	13.5058	0.923092	0.311556	85.9886	NM_032847.2	C8orf76	hsa:84933	chromosome 8 open reading frame 76
RAB28	mRNA	8.38923	9.08577	9.31921	10.9963	13.4734	12.7833	1.39034	0.0115315	64.0472	NM_004249.3	RAB28	hsa:9364	Ras-related protein Rab-28
TMEM128	mRNA	6.00149	6.33679	4.01829	4.98304	6.58202	7.2344	1.14935	0.454966	35.156	NM_032927.3	TMEM128	hsa:85013	Transmembrane protein 128, isoform CRA_b
PCBP1-AS1	mRNA	4.76679	4.10031	4.18683	10.2716	10.1637	10.2865	2.35345	1.0136e-05	43.7757	NR_033872.1	PCBP1-AS1	hsa:400960	PCBP1 antisense RNA 1
XXbac-BPG55C20.7	mRNA	7.05733	4.48068	8.69572	8.75815	7.49211	6.3616	1.11753	0.603638	42.8456
MIR3192	mRNA	3.06531	2.26005	4.85605	7.41789	2.7244	3.6266	1.35236	0.503796	23.9503	NR_036160.1	MIR3192	hsa:100422875	microRNA 3192
BBIP1	mRNA	3.05555	3.15769	2.23955	2.18192	3.16093	3.80131	1.08179	0.698405	17.5969	NM_001243783.1	BBIP1	hsa:92482	BBSome-interacting protein 1
TMX2	mRNA	74.3414	67.7329	67.4483	64.3646	58.7802	60.2737	0.875412	0.0360684	392.941	NM_015959.3	TMX2	hsa:51075	cDNA, FLJ93451, highly similar to Homo sapiens thioredoxin domain containing 14 (TXNDC14), mRNA
AL022067.1	mRNA	12.8478	13.2569	14.1985	18.0481	16.5104	18.5359	1.31738	0.00427675	93.3975	NM_004849.3	ATG5	hsa:9474	Autophagy protein 5
SNORD14E	mRNA	13.884	10.2367	5.86535	9.82115	8.02097	9.85581	0.923693	0.766146	57.684	NR_003125.2	SNORD14E	hsa:85391	small nucleolar RNA, C/D box 14E
EFR3A	mRNA	11.1113	10.2485	11.8573	9.92171	9.4416	11.1359	0.91818	0.256972	63.7162	NM_015137.4	EFR3A	hsa:23167	cDNA FLJ52677
FAM63B	mRNA	3.71323	3.84291	3.38198	3.81914	4.12723	5.21652	1.20339	0.171353	24.101	NM_019092.1	FAM63B	hsa:54629	Family with sequence similarity 63, member B, isoform CRA_e
PSEN2	mRNA	8.01125	7.85401	7.31483	12.8869	11.723	10.05	1.49524	0.0108027	57.84	NM_012486.2	PSEN2	hsa:5664	Presenilin-2
C1orf52	mRNA	9.36179	9.7635	9.59324	11.2466	11.785	12.4819	1.2366	0.00382844	64.232	NM_198077.3	C1orf52	hsa:148423	UPF0690 protein C1orf52
EIF1B	mRNA	25.6282	22.4422	26.9845	34.6708	34.7382	38.4312	1.43682	0.00396507	182.895	NM_005875.2	EIF1B	hsa:10289	Eukaryotic translation initiation factor 1B, isoform CRA_a
WDR27	mRNA	6.90181	6.98871	7.20639	9.97367	8.81299	8.94202	1.31435	0.00427604	48.8256	NM_182552.4	WDR27	hsa:253769	WD repeat-containing protein 27
GFM1	mRNA	21.8944	21.4782	23.5812	15.539	15.8701	16.4137	0.714267	0.000769057	114.777	NM_024996.5	GFM1	hsa:85476	Elongation factor G, mitochondrial
ASH2L	mRNA	16.5882	15.2904	17.0622	14.674	14.9866	13.9689	0.891475	0.0438327	92.5703	NM_004674.4	ASH2L	hsa:9070	cDNA FLJ57157, highly similar to Set1/Ash2 histone methyltransferase complex subunit ASH2
RP11-1149O23.3	mRNA	4.87233	5.47689	5.67306	5.53112	5.35097	6.13576	1.06214	0.382061	33.0401
SNORD11	mRNA	3.70241	0	5.37657	2.06761	3.70198	7.03986	1.41089	0.595605	21.8884	NR_003031.1	SNORD11	hsa:692058	small nucleolar RNA, C/D box 11
PLAUR	mRNA	3.93381	5.24233	3.50949	3.32937	3.55061	2.97336	0.776732	0.159976	22.539	NM_002659.3	PLAUR	hsa:5329	Urokinase plasminogen activator surface receptor
RRP15	mRNA	7.26421	7.60276	7.08921	8.72967	10.4876	11.5453	1.40109	0.0245355	52.7187	NM_016052.3	RRP15	hsa:51018	RRP15-like protein
DONSON	mRNA	19.028	21.9768	20.9691	24.0032	24.963	27.7811	1.23838	0.025989	138.721	NM_145795.1	DONSON	hsa:29980	Protein downstream neighbor of Son
RMND1	mRNA	16.0196	15.4406	16.8291	18.5795	19.6314	18.9135	1.18296	0.00441421	105.414	NM_017909.3	RMND1	hsa:55005	Required for meiotic nuclear division protein 1 homolog
TP53I13	mRNA	3.1241	3.61374	3.73714	4.61086	4.71748	4.39659	1.31026	0.00666307	24.1999	NM_138349.2	TP53I13	hsa:90313	Tumor protein p53-inducible protein 13
MTDH	mRNA	43.7387	42.9707	45.8845	36.148	37.3829	40.6288	0.860973	0.0182837	246.754	NM_178812.3	MTDH	hsa:92140	Metadherin, isoform CRA_a
ARL13B	mRNA	6.79806	6.37107	6.0309	2.87962	3.78634	3.93206	0.551979	0.00194989	29.798	NM_182896.2	ARL13B	hsa:200894	cDNA FLJ55982, highly similar to Homo sapiens ADP-ribosylation factor-like 2-like 1 (ARL2L1), transcript variant 1, mRNA
ARNTL2	mRNA	7.68789	8.387	8.72562	6.68278	6.6783	8.77813	0.892692	0.309631	46.9397	NM_020183.4	ARNTL2	hsa:56938	Aryl hydrocarbon receptor nuclear translocator-like protein 2
BICC1	mRNA	4.78524	4.67242	4.60613	4.86313	5.22053	5.63961	1.118	0.0742815	29.7871	NM_001080512.2	BICC1	hsa:80114	Protein bicaudal C homolog 1
DNAH14	mRNA	4.85617	5.07985	5.15894	6.26664	7.00763	8.88691	1.46812	0.0399351	37.2561	NM_144989.2	DNAH14	hsa:127602	Dynein heavy chain 14, axonemal
MIR7515	mRNA	9.39417	5.84408	9.92149	8.52503	6.26206	5.95411	0.824381	0.386107	45.9009	NR_106986.1	MIR7515	hsa:102466235	microRNA 7515
FAM185A	mRNA	4.15206	3.82664	3.87915	2.59617	2.69675	2.86104	0.687643	0.0006272	20.0118	NM_147194.1	FAM185A	hsa:222234	Protein FAM185A
LDAH	mRNA	4.59303	4.89824	5.56548	6.38954	5.60395	6.38364	1.22052	0.0462597	33.4339	NM_021925.3	LDAH	hsa:60526	chromosome 2 open reading frame 43
ELOVL4	mRNA	11.3281	12.7143	12.6059	15.7433	15.8955	17.6776	1.34567	0.00523434	85.9646	NM_022726.3	ELOVL4	hsa:6785	Elongation of very long chain fatty acids protein 4
DUBR	mRNA	6.18026	5.9926	5.66194	2.02266	1.82033	2.02596	0.329073	1.78256e-05	23.7038	NR_028301.1	DUBR	hsa:344595	long intergenic non-protein coding RNA 883
ZNF449	mRNA	3.39894	3.34395	3.92008	4.65801	4.82331	5.94212	1.44645	0.0231479	26.0864	NM_152695.5	ZNF449	hsa:203523	cDNA, FLJ95107
ST6GALNAC6	mRNA	11.2417	10.5935	11.535	7.75144	7.58957	8.01095	0.699784	0.000390317	56.7222	NM_013443.4	ST6GALNAC6	hsa:30815	ST6 (Alpha-N-acetyl-neuraminyl-2,3-beta-galactosyl-1, 3)-N-acetylgalactosaminide alpha-2,6-sialyltransferase 6, isoform CRA_b
BCCIP	mRNA	56.6926	55.5506	54.6127	47.1328	48.1137	49.6054	0.868125	0.00143924	311.708	NM_078469.2	BCCIP	hsa:56647	BRCA2 and CDKN1A-interacting protein
ZCCHC9	mRNA	6.88374	7.40527	6.5305	4.65504	5.12378	5.05802	0.712642	0.00244418	35.6563	NM_032280.2	ZCCHC9	hsa:84240	Zinc finger, CCHC domain containing 9, isoform CRA_a
HAUS2	mRNA	8.806	9.48559	8.93207	11.1038	11.4345	11.1121	1.23607	0.000808721	60.8741	NM_018097.2	HAUS2	hsa:55142	Centrosomal protein 27kDa, isoform CRA_a
RP11-119F19.4	mRNA	2.56902	3.64029	3.05238	3.40734	6.63587	4.47774	1.56785	0.154051	23.7826
NQO1	mRNA	3.22864	3.21215	3.15306	2.12743	2.1792	2.83577	0.744476	0.0234519	16.7362	NM_001286137.1	NQO1	hsa:1728	NAD(P)H dehydrogenase [quinone] 1
ATP5F1	mRNA	95.0172	99.4599	99.7188	100.208	99.4556	99.4533	1.01673	0.348605	593.313	NM_001688.4	ATP5F1	hsa:515	cDNA FLJ78635, highly similar to Homo sapiens ATP synthase, H+ transporting, mitochondrial F0 complex, subunit b, isoform 1 (ATP5F1), transcript variant 1, mRNA
PRIM1	mRNA	54.3561	55.0757	55.2716	39.7508	42.0565	44.6501	0.767789	0.000904186	291.161	NM_000946.2	PRIM1	hsa:5557	DNA primase small subunit
FAM89A	mRNA	12.8797	13.2781	15.6589	22.3308	19.7001	21.8953	1.52872	0.0034535	105.743	NM_198552.2	FAM89A	hsa:375061	family with sequence similarity 89, member A
CCT6A	mRNA	123.281	129.654	127.42	104.34	109.307	108.014	0.845685	0.00120762	702.014	NM_001762.3	CCT6A	hsa:908	Chaperonin containing TCP1, subunit 6A (Zeta 1), isoform CRA_a
SORD	mRNA	15.7945	15.1726	16.4103	17.2113	17.5208	16.8217	1.08815	0.0275129	98.9311	NM_003104.5	SORD	hsa:6652	cDNA FLJ60282, highly similar to Sorbitol dehydrogenase (EC 1.1.1.14)
TRIM5	mRNA	9.1458	7.67187	9.09561	6.79148	6.31984	6.04051	0.739074	0.0131772	45.0651	NM_033093.2	TRIM5	hsa:85363	Tripartite motif-containing protein 5 alpha
UBE2V2	mRNA	21.6796	24.2252	23.9511	24.7766	26.936	29.8122	1.16704	0.0799393	151.381	NM_003350.2	UBE2V2	hsa:7336	cDNA, FLJ93989, Homo sapiens ubiquitin-conjugating enzyme E2 variant 2 (UBE2V2),mRNA
ERO1B	mRNA	6.28789	6.17295	6.62265	6.60927	9.10635	9.30273	1.31099	0.0871835	44.1018	NM_019891.3	ERO1B	hsa:56605	cDNA, FLJ96396, highly similar to Homo sapiens ERO1-like beta (S. cerevisiae) (ERO1LB), mRNA
TCP1	mRNA	181.311	192.46	198.621	216.449	212.318	212.249	1.11989	0.0121078	1213.41	NM_030752.2	TCP1	hsa:6950	T-complex protein 1 subunit alpha
POLR3K	mRNA	39.0272	41.2869	38.6213	49.1763	49.054	44.8791	1.20325	0.00793019	262.045	NM_016310.4	POLR3K	hsa:51728	DNA-directed RNA polymerase III subunit RPC10
DARS	mRNA	34.4396	35.5087	35.3521	30.8357	30.0986	29.6533	0.860278	0.000515356	195.888	NM_001349.3	DARS	hsa:1615	Aspartate--tRNA ligase, cytoplasmic
NOP16	mRNA	16.7296	16.9113	17.8008	22.597	20.8862	17.8216	1.19173	0.0838376	112.747	NM_016391.6	NOP16	hsa:51491	Nucleolar protein 16
ZKSCAN3	mRNA	3.24607	2.66529	2.87421	4.02837	4.68823	3.77396	1.42171	0.0183527	21.2761	NM_024493.3	ZKSCAN3	hsa:80317	cDNA FLJ33906 fis, clone CTONG2008466, highly similar to Zinc finger protein 306
GPALPP1	mRNA	9.622	9.60405	9.37267	8.5287	9.31071	9.81708	0.967053	0.458518	56.2552	NM_018559.2	GPALPP1	hsa:55425	GPALPP motifs containing 1
RAB11FIP2	mRNA	11.5976	11.2764	11.5086	11.7615	13.9447	14.6557	1.1739	0.0852445	74.7445	NM_014904.2	RAB11FIP2	hsa:22841	Rab11 family-interacting protein 2
NAT10	mRNA	49.1382	48.724	48.5433	41.4665	43.4288	38.2279	0.840974	0.00706176	269.529	NM_024662.2	NAT10	hsa:55226	N-acetyltransferase 10
HMGN1P38	mRNA	35.7029	38.6241	35.9245	36.1064	34.4439	35.5478	0.962329	0.260978	216.35	HMGN1P38	HMGN1P38		high mobility group nucleosome binding domain 1 pseudogene 38
RP11-311C24.1	mRNA	6.8371	5.7533	6.40984	5.28458	5.38319	6.75762	0.917114	0.4095	36.4256
LBH	mRNA	6.37081	7.95062	6.30347	1.15347	1.16226	1.31932	0.176246	0.00047021	24.26	NM_030915.3	LBH	hsa:81606	Protein LBH
PMS2	mRNA	15.4183	14.9947	15.1778	11.0958	10.8196	10.6893	0.715157	1.4625e-05	78.1955	NM_000535.5	PMS2	hsa:5395	PMS2 postmeiotic segregation increased 2
MTMR9	mRNA	3.20762	3.16365	3.11555	2.63115	3.00746	2.8209	0.891712	0.03759	17.9463	NM_015458.3	MTMR9	hsa:66036	cDNA FLJ51709, highly similar to Myotubularin-related protein 9
SLC15A4	mRNA	11.4659	11.9606	11.5713	12.8696	11.5496	11.7567	1.03366	0.419308	71.1738	NM_145648.3	SLC15A4	hsa:121260	Solute carrier family 15 member 4
PMP22	mRNA	6.34764	7.30671	5.90586	6.94499	9.18215	6.63416	1.16365	0.302705	42.3215	NM_153322.2	PMP22	hsa:5376	cDNA FLJ52952, highly similar to Peripheral myelin protein 22
AMER1	mRNA	3.99298	4.23053	4.05473	5.02699	5.25504	5.08402	1.25149	0.000479291	27.6443	NM_152424.3	AMER1	hsa:139285	APC membrane recruitment protein 1
SRPX	mRNA	3.98839	3.99307	2.99292	3.49337	3.91797	3.78915	1.0206	0.842495	22.1749	NM_006307.4	SRPX	hsa:8406	Sushi repeat-containing protein SRPX
NPM1	mRNA	881.236	927.508	922.028	847.344	853.346	821.474	0.923608	0.0167084	5252.94	NM_199185.3	NPM1	hsa:4869	Truncated nucleolar phosphoprotein B23
AP1S3	mRNA	5.20858	6.34858	5.41835	5.97469	4.54591	6.32888	0.992576	0.951407	33.825	NM_178814.2	AP1S3	hsa:130340	AP-1 complex subunit sigma-3
ZNF330	mRNA	14.542	15.2122	14.2644	15.8487	14.6094	16.5956	1.06895	0.191238	91.0724	NM_014487.5	ZNF330	hsa:27309	cDNA FLJ58986, highly similar to Zinc finger protein 330
DLAT	mRNA	43.106	43.3791	43.5126	30.8089	37.0807	39.821	0.828558	0.0496957	237.708	NM_001931.4	DLAT	hsa:1737	Acetyltransferase component of pyruvate dehydrogenase complex
TMEFF1	mRNA	2.99819	2.76598	2.53001	2.65875	3.63558	3.78911	1.21572	0.19059	18.3776	NM_003692.4	TMEFF1	hsa:8577	Tomoregulin-1
BEX3	mRNA	72.5683	71.2817	74.9275	74.8498	82.0553	69.8661	1.03654	0.510803	445.549	NM_206917.2	NGFRAP1	hsa:27018	Protein BEX3
PUSL1	mRNA	18.3122	18.2515	15.7517	25.4798	25.5018	24.7007	1.44666	0.000914445	127.998	NM_153339.1	PUSL1	hsa:126789	tRNA pseudouridine synthase-like 1
CPEB4	mRNA	3.39744	3.40872	3.14127	3.18765	3.18551	3.6809	1.01072	0.858124	20.0015	NM_030627	CPEB4	hsa:80315	Cytoplasmic polyadenylation element-binding protein 4
PPP1CB	mRNA	50.6499	55.5361	47.5578	32.1107	50.8156	62.2888	0.944527	0.770247	298.959	NM_206877.1	PPP1CB	hsa:5500	Serine/threonine-protein phosphatase PP1-beta catalytic subunit
SMAD7	mRNA	11.5963	10.3163	10.6322	8.3262	7.61103	7.34013	0.715242	0.00310333	55.8221	NM_005904.3	SMAD7	hsa:4092	cDNA FLJ16482 fis, clone BRTHA2017972, highly similar to Mothers against decapentaplegic homolog 7 (SMAD 7)
C1orf27	mRNA	8.849	10.5667	9.70727	11.8532	11.9771	13.024	1.26547	0.0141452	65.9773	NM_017847.5	C1orf27	hsa:54953	Protein odr-4 homolog
THAP5	mRNA	14.6477	15.9101	12.8183	5.90076	10.8031	13.1045	0.687207	0.121391	73.1843	NM_182529.3	THAP5	hsa:168451	THAP domain-containing protein 5
PIK3C2A	mRNA	32.883	31.3854	32.8956	23.8189	26.2001	29.4333	0.817713	0.0256325	176.616	NM_002645.2	PIK3C2A	hsa:5286	cDNA FLJ53905, highly similar to Phosphatidylinositol-4-phosphate 3-kinase C2domain-containing alpha polypeptide (EC 2.7.1.154)
ABRACL	mRNA	28.8635	33.0027	32.7945	26.882	31.6531	31.7252	0.953514	0.522053	184.921	NM_021243.2	ABRACL	hsa:58527	ABRA C-terminal like
TMEM14B	mRNA	27.6778	29.2412	28.7608	29.1713	30.0675	28.5951	1.02514	0.318213	173.514	NM_030969.4	TMEM14B	hsa:81853	Transmembrane protein 14B, isoform CRA_d
TUBGCP5	mRNA	6.26507	5.54986	6.03386	5.51349	5.92712	5.83516	0.967895	0.479503	35.1246	NM_052903.4	TUBGCP5	hsa:114791	Gamma-tubulin complex component 5
SSR1	mRNA	23.8982	25.0849	24.3159	36.7934	38.6352	42.4918	1.60876	0.000971602	191.219	NM_003144.4	SSR1	hsa:6745	cDNA, FLJ93042, highly similar to Homo sapiens signal sequence receptor, alpha (translocon-associated protein alpha) (SSR1), mRNA
DENND3	mRNA	2.97081	3.02367	2.92536	3.47037	3.13789	3.14367	1.09328	0.070909	18.6718	NM_014957.2	DENND3	hsa:22898	DENN domain-containing protein 3
NARS	mRNA	111.058	118.178	108.792	105.723	106.565	107.14	0.944974	0.0958169	657.456	NM_004539.3	NARS	hsa:4677	cDNA FLJ54981, highly similar to Asparaginyl-tRNA synthetase, cytoplasmic (EC 6.1.1.22)
ADAT1	mRNA	10.8009	11.1751	11.047	10.8413	9.15131	10.0596	0.91004	0.119007	63.0753	NM_012091.3	ADAT1	hsa:23536	cDNA, FLJ95496, highly similar to Homo sapiens adenosine deaminase, tRNA-specific 1 (ADAT1), mRNA
CTSH	mRNA	10.095	12.0784	10.6616	15.749	16.7392	15.1373	1.45045	0.00280116	80.4605	NM_148979.2	CTSH	hsa:1512	Pro-cathepsin H
MYBBP1A	mRNA	58.7412	58.9643	57.4836	64.7214	63.9004	60.1335	1.07744	0.03827	363.944	NM_014520.3	MYBBP1A	hsa:10514	cDNA FLJ60422, highly similar to Myb-binding protein 1A
ENPP4	mRNA	10.6909	10.1866	11.6662	11.1755	11.2422	14.6241	1.13822	0.285955	69.5855	NM_014936.4	ENPP4	hsa:22875	Bis(5'-adenosyl)-triphosphatase ENPP4
CCDC43	mRNA	30.7978	30.6757	28.3759	30.9372	35.8448	36.9418	1.15442	0.0825566	193.573	NM_144609.2	CCDC43	hsa:124808	coiled-coil domain containing 43
MSMO1	mRNA	47.92	50.9263	50.262	36.3654	38.1143	42.899	0.787205	0.0080004	266.487	NM_006745.4	MSMO1	hsa:6307	Methylsterol monooxygenase 1
ANP32E	mRNA	84.7747	92.0168	84.7177	92.0112	116.348	135.041	1.31315	0.0978777	604.909	NM_030920.4	ANP32E	hsa:81611	Acidic (Leucine-rich) nuclear phosphoprotein 32 family, member E variant
NDUFV3	mRNA	4.90464	4.7823	5.59754	5.49679	5.31626	4.92259	1.02952	0.648059	31.0201	NM_021075.3	NDUFV3	hsa:4731	NADH dehydrogenase [ubiquinone] flavoprotein 3, mitochondrial
CEP85L	mRNA	3.09147	3.29994	2.89681	4.24307	4.55209	5.15749	1.50219	0.00603753	23.2409	NM_206921.2	CEP85L	hsa:387119	Centrosomal protein of 85 kDa-like
TSPYL4	mRNA	7.63234	8.5867	7.72283	9.32341	10.0247	9.56276	1.20755	0.0107398	52.8528	NM_021648.4	TSPYL4	hsa:23270	Putative uncharacterized protein DKFZp434M235
RMDN3	mRNA	7.98546	8.08284	8.1689	10.0811	9.74357	9.95407	1.22864	7.85307e-05	54.0159	NM_018145	RMDN3	hsa:55177	Family with sequence similarity 82, member C, isoform CRA_a
RP11-177C12.1	mRNA	2.52835	2.09717	2.70954	5.52323	3.46988	4.7132	1.86861	0.0272103	21.0414
PRDX3	mRNA	117.116	123.945	128.124	95.7075	114.586	128.49	0.917654	0.369356	707.969	NM_014098.3	PRDX3	hsa:10935	Peroxiredoxin 3 isoform a
ALG5	mRNA	22.6007	24.4297	25.0573	26.1564	23.632	26.7909	1.06231	0.284992	148.667	NM_013338.4	ALG5	hsa:29880	cDNA FLJ56758, highly similar to Dolichyl-phosphate beta-glucosyltransferase (EC 2.4.1.117)
RIMKLB	mRNA	4.70303	6.08188	5.10242	3.88874	5.85618	5.09776	0.934247	0.646925	30.73	NM_020734.3	RIMKLB	hsa:57494	Beta-citrylglutamate synthase B
RAB2A	mRNA	18.5752	20.6337	17.0698	11.2011	16.0142	18.5986	0.814054	0.219934	102.093	NM_002865.2	RAB2A	hsa:5862	RAB2, member RAS oncogene family, isoform CRA_a
NOL9	mRNA	25.9375	27.1544	26.4999	35.4322	33.83	32.8848	1.28339	0.000794647	181.739	NM_024654.4	NOL9	hsa:79707	Polynucleotide 5'-hydroxyl-kinase NOL9
ZNF485	mRNA	7.10537	6.24842	5.86582	12.2355	13.3282	12.3523	1.97278	0.000246339	57.1357	NM_145312.3	ZNF485	hsa:220992	Zinc finger protein 485, isoform CRA_a
NR2F2	mRNA	14.8851	14.7467	13.1609	9.67024	10.479	12.2438	0.756977	0.0210458	75.1857	NM_021005.3	NR2F2	hsa:7026	Ovalbumin upstream promoter-transcription factor II variant 1
RBM3	mRNA	149.801	167.423	174.852	234.194	247.16	248.083	1.48236	0.000802365	1221.51	NM_006743.4	RBM3	hsa:5935	RNA binding motif (RNP1, RRM) protein 3, isoform CRA_c
LMBR1	mRNA	20.37	20.8635	21.6381	18.0373	19.5365	21.8793	0.945626	0.387902	122.325	NM_022458.3	LMBR1	hsa:64327	Putative uncharacterized protein C7orf2
DERA	mRNA	16.4966	17.7596	17.4226	11.9312	12.5498	12.0965	0.707785	0.000278884	88.2563	NM_015954.3	DERA	hsa:51071	cDNA FLJ57519, highly similar to deoxyribose-phosphate aldolase (EC 4.1.2.4) (Phosphodeoxyriboaldolase) (Deoxyriboaldolase)(DERA)
PLCE1	mRNA	3.85071	3.87877	3.8008	2.60902	2.56466	2.32242	0.650123	0.000127105	19.0264	NM_016341.3	PLCE1	hsa:51196	cDNA FLJ53141, highly similar to Homo sapiens phospholipase C, epsilon 1 (PLCE1), mRNA
SMIM13	mRNA	16.1112	16.7138	16.0673	24.0302	24.8688	28.8557	1.59033	0.00305977	126.647	NM_001135575.1	SMIM13	hsa:221710	cDNA FLJ53537
AADAT	mRNA	5.34135	5.61863	4.77754	8.18105	7.70087	8.6278	1.55741	0.00131015	40.2472	NM_182662.1	AADAT	hsa:51166	Kynurenine/alpha-aminoadipate aminotransferase, mitochondrial
RP5-984P4.6	mRNA	2.96588	2.47489	2.7705	2.89403	2.6408	2.72538	1.00596	0.92416	16.4715
ARMT1	mRNA	15.3321	16.889	16.2411	13.4403	14.2513	18.4286	0.951675	0.653136	94.5823	NM_024573.2	ARMT1	hsa:79624	chromosome 6 open reading frame 211
PTGR2	mRNA	3.08455	2.93681	3.38594	2.44143	3.01134	2.97203	0.89556	0.221492	17.8321	NM_152444.2	PTGR2	hsa:145482	Prostaglandin reductase 2
BCL2L2	mRNA	6.64546	5.57552	6.45378	7.51982	8.01583	8.18876	1.2704	0.0120126	42.3992	NM_004050.4	BCL2L2	hsa:599	Bcl-2-like protein 2
UBE2G2	mRNA	22.9321	24.7102	25.8084	36.1314	33.1586	34.2212	1.40926	0.00115245	176.962	NM_182688.2	UBE2G2	hsa:7327	Ubiquitin-conjugating enzyme E2 G2
TMEM167A	mRNA	18.4541	19.6575	17.803	8.37929	11.599	12.5881	0.582432	0.00488982	88.481	NM_174909.4	TMEM167A	hsa:153339	Protein kish-A
TBL2	mRNA	12.0217	12.7586	12.5914	9.31275	10.7345	10.4748	0.816716	0.00964229	67.8937	NM_032988.1	TBL2	hsa:26608	Transducin beta-like protein 2
KIF7	mRNA	5.35053	5.29604	5.19442	6.22702	6.40723	6.35511	1.19875	0.000118086	34.8304	NM_198525.2	KIF7	hsa:374654	KIF7 protein
PANK3	mRNA	37.1439	37.6049	37.6233	40.1185	50.2434	56.2582	1.30477	0.0725406	258.992	NM_024594.3	PANK3	hsa:79646	Pantothenate kinase 3
TMEM209	mRNA	16.0238	17.881	15.0481	11.7867	14.6165	14.7979	0.84165	0.113866	90.1539	NM_032842.3	TMEM209	hsa:84928	Transmembrane protein 209
SNORD99	mRNA	3.72117	5.29126	6.73722	7.12487	4.96099	5.39089	1.10966	0.626426	33.2264	NR_003077.1	SNORD99	hsa:692212	small nucleolar RNA, C/D box 99
SNHG15	mRNA	12.6372	12.0633	11.7999	12.8736	14.8784	13.417	1.12791	0.0741208	77.6694	NR_003697.1	SNHG15	hsa:285958	small nucleolar RNA host gene 15 (non-protein coding)
RRS1	mRNA	11.3679	10.8382	8.64532	10.4562	10.4213	8.7455	0.960182	0.704985	60.4745	NM_015169.3	RRS1	hsa:23212	Ribosome biogenesis regulatory protein homolog
CNIH1	mRNA	25.6646	28.5471	26.0997	21.9179	25.4182	28.132	0.939695	0.466879	155.779	NM_005776.2	CNIH1	hsa:10175	Cornichon homolog (Drosophila), isoform CRA_b
BZW1	mRNA	39.9217	46.8092	44.8034	42.0386	50.9115	54.6485	1.12213	0.277363	279.133	NM_014670.3	BZW1	hsa:9689	Basic leucine zipper and W2 domain-containing protein 1
RP5-1112D6.4	mRNA	4.73187	5.70186	5.37043	5.60055	5.36688	6.6607	1.11541	0.281963	33.4323
TWF1	mRNA	46.0327	47.0441	45.6883	30.4381	35.1001	39.0635	0.753804	0.0107493	243.367	NM_198974.1	TWF1	hsa:5756	Twinfilin-1
ZDHHC23	mRNA	6.16148	5.80079	6.24767	3.61979	3.68504	3.6946	0.604034	6.54192e-05	29.2094	NM_173570.3	ZDHHC23	hsa:254887	Palmitoyltransferase ZDHHC23
MSANTD3-TMEFF1	mRNA	3.30828	3.28029	3.31326	2.93053	4.28379	4.49249	1.18229	0.28655	21.6086	NM_001198812.1	MSANTD3-TMEFF1	hsa:100526694	MSANTD3-TMEFF1 readthrough
MIR6835	mRNA	7.37589	4.07868	9.7374	13.0437	4.9167	6.85653	1.17105	0.70301	46.0089	NR_106893.1	MIR6835	hsa:102465502	microRNA 6835
ALG10	mRNA	10.8658	11.5441	10.2537	8.49799	10.6466	11.6693	0.943371	0.573111	63.4775	NM_032834.3	ALG10	hsa:84920	cDNA FLJ77385, highly similar to Homo sapiens asparagine-linked glycosylation 10 homolog (yeast, alpha-1,2-glucosyltransferase), mRNA
MFSD9	mRNA	3.64332	3.78219	3.74521	4.54667	6.11359	5.72427	1.46674	0.0212889	27.5553	NM_032718.3	MFSD9	hsa:84804	cDNA FLJ77980
SYCP2L	mRNA	3.74529	3.25252	3.30511	4.77268	5.4623	4.97064	1.47585	0.00316884	25.5085	NM_194299.1	SYCP2L	hsa:221711	Synaptonemal complex protein 2-like
SNORD4A	mRNA	8.19544	16.3147	18.465	35.3935	40.7904	29.9194	2.46894	0.008972	149.078	NR_000010.1	SNORD4A	hsa:26773	small nucleolar RNA, C/D box 4A
RP11-342K6.1	mRNA	19.275	17.6315	18.8587	24.169	25.0966	26.6483	1.36131	0.00155219	131.679
NUFIP1	mRNA	11.9636	12.4089	12.0403	10.72	11.7145	12.7606	0.966554	0.538956	71.6079	NM_012345.2	NUFIP1	hsa:26747	Nuclear fragile X mental retardation-interacting protein 1
PLA2G4A	mRNA	8.53808	8.68605	9.04624	10.2544	10.6896	11.6417	1.2404	0.00850839	58.8561	NM_024420.2	PLA2G4A	hsa:5321	cDNA FLJ75258, highly similar to Homo sapiens phospholipase A2, group IVA (cytosolic, calcium-dependent) (PLA2G4A), mRNA
TAF1D	mRNA	19.2177	22.3919	20.8017	19.0547	22.215	21.475	1.00534	0.937093	125.156	NM_024116.3	TAF1D	hsa:79101	Josephin domain containing 3, isoform CRA_a
SMIM11A	mRNA	4.66041	3.88906	4.69828	4.89763	5.45064	6.78839	1.29355	0.104778	30.3844	NM_058182.4	SMIM11A	hsa:54065	Small integral membrane protein 11
ZWINT	mRNA	46.0382	41.5758	47.8385	56.7973	54.2366	53.4003	1.21396	0.010424	299.887	NM_032997.2	ZWINT	hsa:11130	ZW10 interactor, isoform CRA_a
APOLD1	mRNA	13.0822	13.3815	13.7461	10.5749	10.0249	9.61846	0.751516	0.000589233	70.4281	NM_030817.2	APOLD1	hsa:81575	Apolipoprotein L domain containing 1
VCPKMT	mRNA	2.40411	3.48236	3.21315	3.3505	3.00657	2.93423	1.02106	0.863459	18.3909	NM_024558.2	VCPKMT	hsa:79609	Protein-lysine methyltransferase METTL21D
GNPNAT1	mRNA	30.7877	31.0064	31.3534	21.2285	22.8121	25.4444	0.745968	0.00313592	162.633	NM_198066.3	GNPNAT1	hsa:64841	Glucosamine-phosphate N-acetyltransferase 1, isoform CRA_a
C1orf43	mRNA	118.176	123.768	133.079	162.988	154.018	155.46	1.25983	0.00325501	847.488	NM_138740.3	C1orf43	hsa:25912	NS5ATP4A
DEGS1	mRNA	68.6591	71.0259	71.0695	89.2536	85.9186	91.5573	1.26559	0.000510628	477.484	NM_144780.1	DEGS1	hsa:8560	Degenerative spermatocyte homolog 1, lipid desaturase (Drosophila), isoform CRA_a
XXbac-BPG246D15.9	mRNA	10.6453	11.2424	10.6745	10.4116	10.8379	10.0284	0.960562	0.231891	63.8402
SPIN4	mRNA	5.3126	6.36157	5.72181	6.28582	7.0954	7.64519	1.20869	0.0723735	38.4224	NM_001012968.2	SPIN4	hsa:139886	Spindlin-4
RAB12	mRNA	27.3176	28.3389	23.0575	26.4402	31.0693	35.991	1.18785	0.197987	172.214	NM_001025300.2	RAB12	hsa:201475	Ras-related protein Rab-12
RINT1	mRNA	18.2018	19.7648	18.6232	14.2912	13.2698	15.4959	0.76086	0.00475766	99.6467	NM_021930.4	RINT1	hsa:60561	cDNA FLJ30946 fis, clone FEBRA2007622, highly similar to RAD50-interacting protein 1
C12orf73	mRNA	8.44253	7.50966	6.45425	8.39297	7.15156	8.60743	1.0779	0.47117	46.5584	NM_001135570.1	C12orf73	hsa:728568	Uncharacterized protein C12orf73
SLC35A1	mRNA	6.14193	5.2414	5.76844	8.21291	7.02664	7.75868	1.34087	0.0108323	40.15	NM_006416.4	SLC35A1	hsa:10559	cDNA FLJ57952, highly similar to CMP-sialic acid transporter
ZFP69B	mRNA	2.4607	2.7214	2.77324	4.3162	5.10797	5.50993	1.87724	0.0030698	22.8894	NM_023070.2	ZFP69B	hsa:65243	cDNA FLJ34293 fis, clone FEBRA2004651, highly similar to Zinc finger protein 643
NBPF1	mRNA	19.2247	19.5087	18.9241	24.1904	24.463	23.9409	1.25906	2.52663e-05	130.252	NM_017940.4	NBPF1	hsa:55672	Neuroblastoma breakpoint family member 1
CKS1BP3	mRNA	10.7889	15.9705	13.6734	18.9095	16.1539	14.4758	1.22522	0.199901	89.972	CKS1BP3	CKS1BP3		CDC28 protein kinase regulatory subunit 1B pseudogene 3
WDR4	mRNA	12.3991	13.2787	11.1167	11.8559	12.0349	10.8189	0.943344	0.396981	71.5043	NM_033661.4	WDR4	hsa:10785	tRNA (guanine-N(7)-)-methyltransferase non-catalytic subunit WDR4
SNHG7	mRNA	34.448	33.2801	33.4908	34.523	31.5959	32.8686	0.977956	0.46437	200.206	NR_003672.2	SNHG7	hsa:84973	small nucleolar RNA host gene 7 (non-protein coding)
PIGV	mRNA	4.33546	3.8647	3.62936	4.27545	3.73087	4.08777	1.02237	0.753249	23.9236	NM_017837.3	PIGV	hsa:55650	cDNA FLJ51354, highly similar to GPI mannosyltransferase 2 (EC 2.4.1.-)
EARS2	mRNA	15.9994	17.6836	17.4324	15.7511	17.2786	15.9329	0.957883	0.370647	100.078	NM_001308211.1	EARS2	hsa:124454	Probable glutamate--tRNA ligase, mitochondrial
DMKN	mRNA	17.227	17.7212	17.8393	7.18993	7.74265	6.13077	0.399021	3.16483e-05	73.8509	NM_033317.4	DMKN	hsa:93099	Dermokine
LGALSL	mRNA	8.46681	8.45518	9.14313	13.4518	12.9843	14.8657	1.58456	0.00113385	67.367	NM_014181.2	LGALSL	hsa:29094	Galectin-related protein
PSMA6P1	mRNA	6.37054	6.04738	7.68128	8.6569	6.22826	7.96775	1.137	0.355067	42.9521	PSMA6Y	PSMA6P1		proteasome (prosome, macropain) subunit, alpha type, 6 pseudogene 1
CBWD5	mRNA	3.22889	3.68872	3.1728	3.22326	3.53206	3.6942	1.03559	0.605728	20.5399	NM_001286836.1	CBWD5	hsa:220869	COBW domain-containing protein 5
CKAP2	mRNA	68.8444	72.0863	67.1105	93.1642	100.728	108.916	1.45552	0.00270982	510.849	NM_018204.4	CKAP2	hsa:26586	Cytoskeleton-associated protein 2
SEPW1	mRNA	19.4097	21.9529	20.5656	20.6079	21.7699	20.9424	1.02248	0.598367	125.248	NM_003009.2	SEPW1	hsa:6415	Selenoprotein W, 1
ATF7IP2	mRNA	4.62612	4.92632	4.60239	5.31077	5.22301	6.05191	1.17173	0.0456932	30.7405	NM_024997.3	ATF7IP2	hsa:80063	Activating transcription factor 7-interacting protein 2
PJA1	mRNA	7.36786	7.62736	7.90208	8.58002	8.24268	8.58667	1.10971	0.0119515	48.3067	NM_145119.3	PJA1	hsa:64219	cDNA FLJ78308, highly similar to Homo sapiens praja 1 (PJA1), mRNA
CCP110	mRNA	16.4541	15.367	16.2621	14.9174	14.2902	16.2618	0.945642	0.26403	93.5527	NM_014711.4	CCP110	hsa:9738	Centriolar coiled-coil protein of 110 kDa
TIMM23B	mRNA	4.27425	3.7651	4.3241	6.0302	5.81831	5.74891	1.42334	0.000908796	29.9609	NM_001290118.1	TIMM23B	hsa:100652748	Putative mitochondrial import inner membrane translocase subunit Tim23B
PPIC	mRNA	9.69199	10.8765	10.4769	5.9219	6.19456	5.57918	0.569993	0.000339331	48.741	NM_000943.4	PPIC	hsa:5480	cDNA FLJ57929, moderately similar to Peptidyl-prolyl cis-trans isomerase C (EC5.2.1.8)
MBTPS2	mRNA	38.632	42.725	40.7073	46.7166	51.8329	51.215	1.22693	0.00988751	271.829	NM_015884.3	MBTPS2	hsa:51360	cDNA FLJ75833, highly similar to Homo sapiens membrane-bound transcription factor peptidase, site 2 (MBTPS2), mRNA
ME2	mRNA	20.5898	21.184	19.9148	16.4594	16.9379	16.8469	0.814481	0.000642511	111.933	NM_002396.4	ME2	hsa:4200	NAD-dependent malic enzyme, mitochondrial
TRIM37	mRNA	27.1733	26.0935	27.384	36.7323	33.1747	37.8749	1.3364	0.0035471	188.433	NM_015294.3	TRIM37	hsa:4591	cDNA FLJ12639 fis, clone NT2RM4001938, highly similar to Tripartite motif-containing protein 37
ASNSD1	mRNA	34.6496	36.2786	39.5961	32.7822	35.0845	38.3783	0.961281	0.548713	216.769	NM_019048.2	ASNSD1	hsa:54529	Asparagine synthetase domain-containing protein 1
TMEM98	mRNA	9.59942	10.2534	9.4074	13.3277	12.5494	12.3618	1.30685	0.00156786	67.4991	NM_015544.2	TMEM98	hsa:26022	Transmembrane protein 98
PMM2	mRNA	3.78908	3.65968	3.84815	4.09394	3.7232	3.49585	1.00142	0.978035	22.6099	NM_000303.2	PMM2	hsa:5373	Phosphomannomutase 2
SMN2	mRNA	44.1348	51.337	44.2266	23.4707	31.5007	29.958	0.607948	0.00597577	224.628	NM_022877.2	SMN2	hsa:6607	Survival motor neuron protein isoform 6B
RP11-697E2.6	mRNA	10.2701	10.3494	10.0347	14.0121	11.7379	13.3668	1.27607	0.0145094	69.7711
GATA2	mRNA	6.67124	6.42187	6.74956	6.83779	4.8909	5.73448	0.880082	0.23801	37.3058	NM_032638.4	GATA2	hsa:2624	Endothelial transcription factor GATA-2
SF3B6	mRNA	71.5238	69.9485	71.9235	76.233	76.8963	76.832	1.07763	0.000985031	443.357	NM_016047.3	SF3B6	hsa:51639	Splicing factor 3B subunit 6
FAM104A	mRNA	12.3712	13.5757	13.5587	13.5261	14.9188	14.6899	1.09187	0.108459	82.6405	NM_032837.2	FAM104A	hsa:84923	family with sequence similarity 104, member A
FPGS	mRNA	13.6708	13.5348	12.0136	12.8205	12.2655	10.8527	0.916357	0.238896	75.1579	NM_004957.5	FPGS	hsa:2356	cDNA, FLJ96589, highly similar to Homo sapiens folylpolyglutamate synthase (FPGS), mRNA
PPM1M	mRNA	2.63981	3.29563	3.02745	3.25591	3.49776	3.219	1.11266	0.183372	18.9356	NM_144641.3	PPM1M	hsa:132160	Protein phosphatase 2C eta-2
RP11-171I2.5	mRNA	2.34516	2.50996	2.3969	2.6193	3.8325	4.29612	1.48206	0.0811338	17.9999
KDELR2	mRNA	87.4741	86.3934	86.377	92.7485	90.8328	99.9389	1.08944	0.0500534	543.765	NM_006854.3	KDELR2	hsa:11014	ER lumen protein-retaining receptor 2
VPS29	mRNA	44.1165	47.0481	46.702	41.975	43.3195	43.612	0.935009	0.0470839	266.773	NM_057180.2	VPS29	hsa:51699	Vacuolar protein sorting-associated protein 29
RNF170	mRNA	4.00453	4.53451	4.63307	4.01365	5.14764	5.11741	1.08401	0.430434	27.4508	NM_030954.3	RNF170	hsa:81790	E3 ubiquitin-protein ligase RNF170
SLC6A15	mRNA	31.3802	32.003	32.9287	26.0973	28.3131	31.8143	0.895265	0.122897	182.537	NM_182767.5	SLC6A15	hsa:55117	Sodium-dependent neutral amino acid transporter B(0)AT2
SLC30A7	mRNA	9.81709	10.4661	9.63696	11.2429	12.0986	13.9154	1.24521	0.0417033	67.177	NM_133496.4	SLC30A7	hsa:148867	Zinc transporter 7
CLEC16A	mRNA	10.1613	9.14818	9.43547	8.39713	8.50867	8.39996	0.880354	0.0195229	54.0508	NM_015226.2	CLEC16A	hsa:23274	Protein CLEC16A
C2orf27A	mRNA	6.63002	8.082	7.93579	10.9266	13.121	14.2537	1.69117	0.00845881	60.9492	NM_013310.3	C2orf27A	hsa:29798	chromosome 2 open reading frame 27A
PPIP5K2	mRNA	5.11163	5.30023	5.41743	5.18446	5.75269	6.21679	1.08368	0.229334	32.9832	NM_015216.3	PPIP5K2	hsa:23262	Inositol hexakisphosphate and diphosphoinositol-pentakisphosphate kinase 2
ZNF587B	mRNA	6.27949	6.74935	7.6025	8.26363	8.15179	8.97254	1.23055	0.0269855	46.0193	NM_001204818.1	ZNF587B	hsa:100293516	Zinc finger protein 587B
RP11-147L13.11	mRNA	27.3926	25.2606	28.3186	30.7602	27.5959	30.7559	1.10053	0.12256	170.084
AIG1	mRNA	10.7433	11.7858	11.1978	12.1563	11.64	11.8273	1.05623	0.13425	69.3506	NM_016108.3	AIG1	hsa:51390	Androgen-induced gene 1 protein
GFOD1	mRNA	3.36246	3.26133	3.461	4.62412	4.97419	4.59054	1.40696	0.000542161	24.2736	NM_033069.2	GFOD1	hsa:54438	Glucose-fructose oxidoreductase domain-containing protein 1
BLOC1S5	mRNA	11.2122	11.1845	12.1821	14.7165	16.3939	16.1265	1.36606	0.00236463	81.8157	NM_201280.2	BLOC1S5	hsa:63915	Biogenesis of lysosome-related organelles complex 1 subunit 5
PKN3	mRNA	16.5045	15.3141	16.2738	13.8124	13.5346	13.203	0.843168	0.00342069	88.6424	NM_013355.3	PKN3	hsa:29941	Protein kinase N3, isoform CRA_a
PDGFC	mRNA	11.1922	10.9679	10.5536	7.85903	7.71876	8.62982	0.739983	0.00112254	56.9214	NM_016205.2	PDGFC	hsa:56034	cDNA, FLJ94436, highly similar to Homo sapiens platelet derived growth factor C (PDGFC), mRNA
GPR89A	mRNA	12.9135	12.4763	13.5768	17.2393	18.4208	17.2193	1.35704	0.00081105	91.846	NM_001097613.2	GPR89A	hsa:653519	Golgi pH regulator A
FGFR1OP2	mRNA	10.3521	10.2819	10.3125	7.44462	7.51501	9.37374	0.786304	0.0251649	55.2799	NM_015633.2	FGFR1OP2	hsa:26127	FGFR1 oncogene partner 2
OTUD6B	mRNA	8.24794	8.88109	9.27954	7.15219	7.63611	9.63044	0.924652	0.461774	50.8273	NM_016023.3	OTUD6B	hsa:51633	OTU domain-containing protein 6B
HCCS	mRNA	9.07005	9.83995	10.4915	12.0985	10.8252	11.0375	1.15509	0.0557637	63.3627	NM_005333.4	HCCS	hsa:3052	Holocytochrome c synthase (Cytochrome c heme-lyase), isoform CRA_a
NEMP1	mRNA	44.5105	44.5877	42.9286	46.5698	47.2754	44.9523	1.05128	0.061317	270.824	NM_015257.2	NEMP1	hsa:23306	Transmembrane protein 194A
COPS4	mRNA	20.8372	23.7914	22.2079	21.3788	22.7268	22.0611	0.989978	0.823559	133.003	NM_016129.2	COPS4	hsa:51138	COP9 signalosome complex subunit 4
PRKAB2	mRNA	10.5589	11.6214	11.3587	13.9832	15.7421	15.6566	1.35311	0.00383436	78.9209	NM_005399.4	PRKAB2	hsa:5565	cDNA, FLJ79082, weakly similar to 5'-AMP-activated protein kinase subunit beta-2
METTL23	mRNA	15.8814	16.6454	16.422	15.4001	14.9716	14.926	0.925409	0.0111027	94.2465	NM_001302705.1	METTL23	hsa:124512	Methyltransferase-like protein 23
POLE2	mRNA	17.1885	18.7668	18.3619	28.3676	26.8662	28.0495	1.53328	0.000125314	137.601	NM_002692.3	POLE2	hsa:5427	DNA polymerase epsilon subunit 2
PHF20	mRNA	11.7044	11.3283	12.3544	15.4172	14.5326	15.5138	1.28475	0.00148567	80.8507	NM_016436.4	PHF20	hsa:51230	cDNA FLJ40179 fis, clone TESTI2018014, highly similar to PHD finger protein 20
DLD	mRNA	35.5248	37.0061	38.5036	24.9579	29.3439	30.4798	0.763562	0.00981458	195.816	NM_001289752.1	DLD	hsa:1738	cDNA FLJ56112, highly similar to Dihydrolipoyl dehydrogenase, mitochondrial (EC 1.8.1.4)
ABHD11	mRNA	6.85017	8.46722	7.52726	7.36967	6.81581	6.35931	0.899326	0.237508	43.3894	NM_148916.3	ABHD11	hsa:83451	Abhydrolase domain containing 11, isoform CRA_d
MFAP3	mRNA	21.2407	20.5265	21.3551	17.4926	20.3176	20.7121	0.927126	0.216718	121.645	NM_005927.4	MFAP3	hsa:4238	Microfibril-associated glycoprotein 3
LUZP1	mRNA	14.3859	12.5071	13.7927	13.4802	12.1888	13.71	0.967882	0.582418	80.0648	NM_033631.3	LUZP1	hsa:7798	Leucine zipper protein 1
GRPEL1	mRNA	20.1439	18.9858	19.8524	24.0029	25.2491	22.7567	1.22086	0.00556631	130.991	NM_025196.2	GRPEL1	hsa:80273	GrpE protein homolog 1, mitochondrial
ABCE1	mRNA	77.382	82.0188	79.9455	60.364	69.9933	71.422	0.843043	0.0281994	441.126	NM_002940.2	ABCE1	hsa:6059	ATP-binding cassette sub-family E member 1
WDR25	mRNA	3.2056	3.48375	3.28769	2.62834	2.74205	2.29246	0.768048	0.00818147	17.6399	NM_024515.4	WDR25	hsa:79446	WD repeat domain 25
CDCA4	mRNA	28.5526	26.8688	29.2626	26.8201	24.9181	24.2403	0.897201	0.0505046	160.662	NM_145701.2	CDCA4	hsa:55038	Cell division cycle associated 4, isoform CRA_a
NARS2	mRNA	17.7404	18.5837	18.7197	19.2038	18.1756	18.5606	1.01628	0.524309	110.984	NM_024678.5	NARS2	hsa:79731	cDNA, FLJ96480
RP11-488L18.4	mRNA	4.37687	4.06847	4.28224	6.2681	5.87095	6.91653	1.49719	0.00268283	31.7832
HIBCH	mRNA	5.25593	4.96402	5.47727	6.19504	7.13113	6.96911	1.29292	0.00918293	35.9925	NM_198047.2	HIBCH	hsa:26275	3-hydroxyisobutyryl-CoA hydrolase, mitochondrial
FABP5	mRNA	13.2058	15.0903	14.9162	13.3682	16.0632	14.6057	1.01909	0.793774	87.2493	NM_001444.2	FABP5	hsa:2171	Fatty acid binding protein 5 (Psoriasis-associated)
ZNF273	mRNA	4.11495	4.38881	3.29539	1.78928	3.32229	3.91811	0.765283	0.265723	20.8288	NM_033548.1	ZNF273	hsa:10793	Zinc finger protein 273
TRAK2	mRNA	8.2604	8.90836	8.87085	9.23953	9.19193	10.2336	1.10082	0.0934903	54.7046	NM_015049.2	TRAK2	hsa:66008	Trafficking kinesin-binding protein 2
MBNL3	mRNA	5.43711	5.63566	5.50688	5.13127	5.75342	6.23078	1.03232	0.61037	33.6951	NM_133486.2	MBNL3	hsa:55796	Muscleblind-like protein 3
SNRPA1	mRNA	16.0093	14.7635	16.4312	24.2192	23.1703	23.6576	1.50511	0.000170173	118.251	NM_003090.2	SNRPA1	hsa:6627	U2 small nuclear ribonucleoprotein A'
SIKE1	mRNA	27.8639	29.5676	25.8438	27.5462	32.4232	36.4221	1.1575	0.191272	179.667	NM_025073.2	SIKE1	hsa:80143	Suppressor of IKBKE 1
GAS5	mRNA	60.7679	62.338	62.3438	63.5763	60.4443	58.8521	0.986104	0.593596	368.322	NR_002578.2	GAS5	hsa:60674	growth arrest-specific 5 (non-protein coding)
MSTO1	mRNA	9.57385	10.064	9.39378	14.8044	13.6904	13.7621	1.45555	0.000431941	71.2886	NM_018116.3	MSTO1	hsa:55154	Protein misato homolog 1
FAM160A2	mRNA	4.42991	4.38684	4.51148	5.89441	6.40305	5.53522	1.33796	0.00412338	31.1609	NM_032127.3	FAM160A2	hsa:84067	FTS and Hook-interacting protein
TM7SF3	mRNA	31.9613	33.2919	32.5744	24.8634	25.3028	25.3875	0.772315	5.86976e-05	173.381	NM_016551.2	TM7SF3	hsa:51768	Transmembrane 7 superfamily member 3
NDUFA1	mRNA	12.3253	15.7894	11.8781	15.2	18.4858	15.9362	1.24078	0.113176	89.6147	NM_004541.3	NDUFA1	hsa:4694	NADH dehydrogenase [ubiquinone] 1 alpha subcomplex subunit 1
SNHG10	mRNA	4.03402	2.61433	2.93076	3.93163	3.11723	3.51763	1.10308	0.538848	20.1456	NR_001459.2	SNHG10	hsa:283596	small nucleolar RNA host gene 10 (non-protein coding)
PRELID2	mRNA	8.23526	8.49789	7.72682	9.547	8.99403	8.91058	1.12231	0.0298235	51.9116	NM_205846.2	PRELID2	hsa:153768	PRELI domain-containing protein 2
WDR89	mRNA	5.11277	5.32014	5.1499	4.63882	6.13287	5.30479	1.03168	0.725519	31.6593	NM_080666.3	WDR89	hsa:112840	WD repeat domain 89
GXYLT1	mRNA	7.19913	7.62529	7.44806	5.74922	6.88351	7.65712	0.910983	0.309036	42.5623	NM_173601.1	GXYLT1	hsa:283464	Glucoside xylosyltransferase 1
SRPK1	mRNA	75.9501	78.9539	80.1697	99.7203	97.5548	103.367	1.27893	0.000489605	535.716	NM_003137.4	SRPK1	hsa:6732	SFRS protein kinase 1, isoform CRA_e
ITCH	mRNA	14.4299	14.8849	14.6428	15.6363	16.1488	16.8582	1.1066	0.0144505	92.6008	NM_031483.5	ITCH	hsa:83737	E3 ubiquitin-protein ligase
NCR3LG1	mRNA	29.9649	29.281	30.8854	28.3903	28.5196	27.9149	0.941124	0.0240416	174.956	NM_001202439.2	NCR3LG1	hsa:374383	Natural cytotoxicity triggering receptor 3 ligand 1
GK5	mRNA	5.1667	5.66103	5.61721	3.14886	3.28413	3.64577	0.612879	0.000609437	26.5237	NM_152776.1	GK5	hsa:256356	Putative glycerol kinase 5
JAM3	mRNA	19.488	20.7298	19.6792	15.2184	13.5536	13.6136	0.70764	0.00094515	102.283	NM_032801.4	JAM3	hsa:83700	Junctional adhesion molecule C
METTL2A	mRNA	19.5941	19.5017	19.8367	29.2911	28.3035	29.3939	1.47607	1.32858e-05	145.921	NM_181725.3	METTL2A	hsa:339175	cDNA FLJ10129 fis, clone HEMBA1003033, highly similar to Methyltransferase-like protein 2 (EC 2.1.1.-)
RNASET2	mRNA	5.00374	5.62285	5.01273	9.09283	8.62282	9.25116	1.72429	0.000171391	42.6061	NM_003730.4	RNASET2	hsa:8635	Ribonuclease T2
DCTPP1	mRNA	73.7509	74.9071	70.989	85.033	82.0147	82.9844	1.13834	0.00228899	469.679	NM_024096.1	DCTPP1	hsa:79077	dCTP pyrophosphatase 1
PINX1	mRNA	6.87462	6.84268	4.38319	3.86757	4.27705	3.7956	0.659663	0.0705743	30.0407	NM_017884.5	PINX1	hsa:54984	PIN2/TERF1-interacting telomerase inhibitor 1
RP3-523K23.2	mRNA	3.19508	3.21849	3.69682	3.09125	3.60846	3.90051	1.04845	0.600558	20.7106
PTPMT1	mRNA	23.8245	23.5147	24.7046	16.5149	14.9348	16.4873	0.665387	0.00022073	119.981	NM_175732.2	PTPMT1	hsa:114971	Phosphatidylglycerophosphatase and protein-tyrosine phosphatase 1
ATP23	mRNA	7.74123	7.96735	6.64072	5.92881	6.99264	5.73556	0.834791	0.095432	41.0063
QRSL1	mRNA	10.6249	9.90698	10.1184	11.9526	11.7254	12.7761	1.18935	0.00727513	67.1044	NM_018292.4	QRSL1	hsa:55278	Glutamyl-tRNA(Gln) amidotransferase subunit A, mitochondrial
CHRDL1	mRNA	12.5352	13.1645	12.4962	15.412	15.7063	17.714	1.27847	0.00933655	87.0281	NM_145234.3	CHRDL1	hsa:91851	cDNA FLJ34926 fis, clone NT2RP7003319, highly similar to Chordin-like protein 1
RNF115	mRNA	5.78616	5.63568	5.5641	6.88665	7.23079	6.99225	1.24277	0.000342431	38.0956	NM_014455.3	RNF115	hsa:27246	E3 ubiquitin-protein ligase RNF115
PROSC	mRNA	16.1781	15.8172	18.142	15.1322	15.2537	15.4705	0.914615	0.121927	95.9937	NM_007198.3	PROSC	hsa:11212	Proline synthetase co-transcribed homolog (Bacterial), isoform CRA_b
RPIA	mRNA	17.9661	18.0568	20.1436	22.2774	21.625	25.9906	1.24439	0.040658	126.06	NM_144563.2	RPIA	hsa:22934	Ribose-5-phosphate isomerase
NME6	mRNA	11.1105	11.137	10.6146	18.9866	18.3452	18.4732	1.69816	7.87714e-06	88.6671	NM_005793	NME6	hsa:10201	Nucleoside diphosphate kinase 6
CCDC90B	mRNA	8.49679	9.39702	9.3981	7.48697	7.19907	7.39414	0.809038	0.00509713	49.3721	NM_021825.4	CCDC90B	hsa:60492	Coiled-coil domain-containing protein 90B, mitochondrial
CLGN	mRNA	7.87279	8.03494	7.8232	7.11824	8.63452	10.6057	1.11072	0.43545	50.0894	NM_004362.2	CLGN	hsa:1047	cDNA FLJ78187, highly similar to Homo sapiens calmegin, mRNA
RILPL1	mRNA	5.42249	6.06339	5.53668	5.69881	6.01541	5.26557	0.997488	0.963599	34.0024	NM_178314.3	RILPL1	hsa:353116	RILP-like protein 1
ZNF391	mRNA	4.47484	4.69297	5.12325	6.54904	6.18434	6.24941	1.3283	0.0021092	33.2739	NM_001076781.1	ZNF391	hsa:346157	Zinc finger protein 391
SLC7A5	mRNA	625.725	594.767	579.248	21.5471	23.5233	18.7988	0.035488	1.89489e-06	1863.61	NM_003486.5	SLC7A5	hsa:8140	Large neutral amino acids transporter small subunit 1
PCID2	mRNA	9.21197	7.69274	9.06661	7.90484	7.06419	7.31965	0.858204	0.0871014	48.26	NM_018386.3	PCID2	hsa:55795	Uncharacterized protein
CCT6P1	mRNA	3.35047	3.07685	3.50694	3.80896	3.58938	3.39769	1.08675	0.172073	20.7303	NR_003110.2	CCT6P1	hsa:643253	chaperonin containing TCP1, subunit 6 (zeta) pseudogene 1
SNORA14B	mRNA	7.28483	9.99025	8.30924	13.0183	9.32352	10.638	1.28906	0.139276	58.5641	NR_002956.1	SNORA14B	hsa:677802	small nucleolar RNA, H/ACA box 14B
DDX18	mRNA	28.4809	29.8039	29.611	41.2807	40.6784	41.1933	1.40112	1.31593e-05	211.048	NM_006773.3	DDX18	hsa:8886	DEAD (Asp-Glu-Ala-Asp) box polypeptide 18, isoform CRA_b
AEBP2	mRNA	14.2571	14.1294	12.2952	7.24667	9.32877	11.7511	0.696296	0.0466351	69.0082	NM_153207.4	AEBP2	hsa:121536	cDNA FLJ45026 fis, clone BRAWH3017477, highly similar to Mus musculus AE binding protein 2 (Aebp2), transcript variant 1, mRNA
FANCM	mRNA	6.00223	5.80609	6.25151	8.23002	8.89445	10.6197	1.53624	0.0111556	45.804	NM_020937	FANCM	hsa:57697	Fanconi anemia group M protein
CSRNP1	mRNA	5.48584	4.10459	4.10447	3.36364	3.73178	3.10473	0.744813	0.0782567	23.895	NM_033027.3	CSRNP1	hsa:64651	AXIN1 up-regulated 1, isoform CRA_a
HMGN1	mRNA	42.8976	44.0322	43.8366	48.7198	46.4183	46.9079	1.08626	0.00862392	272.812	NM_004965.6	HMGN1	hsa:3150	Non-histone chromosomal protein HMG-14
POLB	mRNA	17.2489	15.7348	16.8849	17.4633	14.7049	16.1534	0.968976	0.604272	98.1902	NM_002690.2	POLB	hsa:5423	cDNA FLJ57297, highly similar to DNA polymerase beta (EC 2.7.7.7)
KATNB1	mRNA	16.5763	16.8538	15.6203	19.3235	19.2143	18.2177	1.15709	0.00746535	105.806	NM_005886.2	KATNB1	hsa:10300	Katanin p80 WD40 repeat-containing subunit B1
TERF1	mRNA	13.6011	14.7761	13.002	8.8655	11.0924	11.7416	0.766075	0.0335596	73.0786	NM_017489.2	TERF1	hsa:7013	Telomeric repeat binding factor (NIMA-interacting) 1, isoform CRA_a
DOLPP1	mRNA	10.4263	11.2512	11.2978	10.3938	9.92524	9.4738	0.90349	0.0522847	62.7682	NM_020438.4	DOLPP1	hsa:57171	Dolichyl pyrophosphate phosphatase 1, isoform CRA_b
CHDH	mRNA	4.00309	3.70638	3.9893	5.00987	4.85106	4.21565	1.20325	0.0386097	25.7754	NM_018397.4	CHDH	hsa:55349	Choline dehydrogenase, isoform CRA_a
SNHG5	mRNA	52.527	56.9961	56.9248	59.0506	61.2364	60.0321	1.08334	0.0451741	346.767	NR_003038.2	SNHG5	hsa:387066	small nucleolar RNA host gene 5 (non-protein coding)
CENPA	mRNA	18.477	16.1799	18.1121	21.7565	20.9129	22.8585	1.24179	0.00943621	118.297	NM_001809.3	CENPA	hsa:1058	Histone H3-like centromeric protein A
RBM7	mRNA	5.39327	5.36304	4.36776	3.81547	4.49972	5.20828	0.894169	0.366639	28.6475	NM_016090.3	RBM7	hsa:10179	RNA-binding protein 7
2017-03-01	mRNA	6.53079	6.49753	6.74658	11.281	9.61617	10.9022	1.60807	0.00141454	51.5743	NM_022746.3	2017-03-01	hsa:64757	Mitochondrial amidoxime-reducing component 1
EMG1	mRNA	7.67808	8.18068	7.31173	6.75466	6.78848	6.32026	0.857272	0.019854	43.0339	NM_006331.7	EMG1	hsa:10436	Ribosomal RNA small subunit methyltransferase NEP1
CBWD3	mRNA	3.25335	3.47942	3.32269	3.43401	3.73357	3.80677	1.09138	0.0813916	21.0298	NM_201453.3	CBWD3	hsa:445571	COBW domain-containing protein 3
FAM210A	mRNA	8.90092	9.93419	9.37183	11.7738	13.2925	14.9827	1.41983	0.0154252	68.2559	NM_152352.3	FAM210A	hsa:125228	Protein FAM210A
FAM49B	mRNA	18.632	19.679	20.5632	20.9356	21.6485	21.813	1.09381	0.041116	123.271	NM_016623.4	FAM49B	hsa:51571	Family with sequence similarity 49, member B, isoform CRA_a
RSAD1	mRNA	12.4488	11.6681	13.0161	20.0913	19.729	20.1988	1.61633	5.19057e-05	97.1521	NM_018346	RSAD1	hsa:55316	cDNA FLJ57720, highly similar to Homo sapiens radical S-adenosyl methionine domain containing 1 (RSAD1), mRNA
RP11-45M22.4	mRNA	2.6024	2.46696	2.60124	3.86685	3.96511	3.86437	1.52482	1.78222e-05	19.3669
DMXL2	mRNA	4.81405	4.63922	4.81566	5.19155	4.9683	5.74913	1.11494	0.0845084	30.1779	NM_015263.3	DMXL2	hsa:23312	DmX-like protein 2
METAP1D	mRNA	3.34817	3.51203	3.29308	4.42066	3.8348	4.17711	1.22449	0.0140317	22.5858	NM_199227.1	METAP1D	hsa:254042	Methionine aminopeptidase 1D, mitochondrial
MANF	mRNA	17.0491	18.0482	16.9599	34.9106	35.2065	30.9835	1.94211	0.000311865	153.158	NM_006010.5	MANF	hsa:7873	cDNA FLJ77177, highly similar to Homo sapiens arginine-rich, mutated in early stage tumors (ARMET), mRNA
WBSCR22	mRNA	9.82946	10.0872	10.0819	6.64817	7.26075	5.97465	0.662818	0.000900454	49.8821	NM_017528.4	WBSCR22	hsa:114049	cDNA FLJ33843 fis, clone CTONG2005110, moderately similar to methyltransferase WBSCR22 (EC 2.1.1.-)
TADA2A	mRNA	3.30207	3.99972	3.11621	4.96909	5.36409	5.2621	1.49696	0.0041982	26.0133	NM_133439.3	TADA2A	hsa:6871	Transcriptional adaptor 2 (ADA2 homolog, yeast)-like, isoform CRA_a
ME1	mRNA	25.9414	28.2898	29.2093	27.2014	27.6615	30.2005	1.01945	0.708659	168.504	NM_002395.5	ME1	hsa:4199	NADP-dependent malic enzyme
RPL39	mRNA	51.2114	58.9091	54.2162	64.3334	75.8053	63.7448	1.24065	0.043392	368.22	NM_001000.3	RPL39	hsa:6170	60S ribosomal protein L39
AMD1	mRNA	61.1585	61.5318	64.8716	89.8365	79.5348	99.248	1.43216	0.00967983	456.181	NM_001634.5	AMD1	hsa:262	cDNA FLJ52754, highly similar to S-adenosylmethionine decarboxylase proenzyme (EC 4.1.1.50)
LGALS3	mRNA	4.49189	4.54128	3.78564	0	0	0	0	6.24995e-05	12.8188	NM_002306.3	LGALS3	hsa:3958	Galectin-3
RASL11B	mRNA	2.56338	2.24617	2.35324	3.74398	3.65405	4.15922	1.61351	0.00127628	18.7201	NM_023940.2	RASL11B	hsa:65997	RAS-like family 11 member B variant A
ODF2L	mRNA	3.24175	3.46436	3.4457	3.45217	4.52995	5.14487	1.29307	0.118228	23.2788	NM_020729.2	ODF2L	hsa:57489	Outer dense fiber protein 2-like
CHUK	mRNA	19.3971	18.9289	19.3025	20.2771	18.8455	21.7536	1.05636	0.272547	118.505	NM_001278.3	CHUK	hsa:1147	Inhibitor of nuclear factor kappa-B kinase subunit alpha
RP3-461F17.3	mRNA	13.1368	13.6481	12.0014	9.49874	10.9521	9.06482	0.760981	0.0146089	68.302
CHURC1	mRNA	7.06236	7.75044	6.66578	5.37207	5.51287	5.53971	0.764699	0.00631203	37.9032	NM_145165.3	CHURC1	hsa:91612	Churchill domain containing 1, isoform CRA_b
XPO5	mRNA	47.5152	45.5417	46.937	63.3986	62.7206	60.4115	1.33242	0.000135192	326.525	NM_020750.2	XPO5	hsa:57510	cDNA FLJ78655, highly similar to Homo sapiens exportin 5 (XPO5), mRNA
GTF2H2C	mRNA	19.2293	20.176	20.0694	12.5321	13.8751	11.4597	0.636688	0.000692283	97.3416	NM_001098728.1	GTF2H2C	hsa:728340	cDNA FLJ55412, highly similar to TFIIH basal transcription factor complex p44 subunit
HSD17B12	mRNA	47.8803	53.4093	48.661	34.6109	37.5862	42.4858	0.764805	0.0149564	264.633	NM_016142.2	HSD17B12	hsa:51144	cDNA FLJ90530 fis, clone NT2RP4002187, highly similar to Homo sapiens hydroxysteroid (17-beta) dehydrogenase 12 (HSD17B12), mRNA
TIMM10	mRNA	75.3209	75.6875	70.2009	64.419	65.3246	61.1881	0.863127	0.00966667	412.141	NM_012456.2	TIMM10	hsa:26519	Mitochondrial import inner membrane translocase subunit Tim10
PMS2CL	mRNA	4.59949	3.93606	4.39563	4.27878	4.98123	4.92812	1.0972	0.233942	27.1193	NR_002217.1	PMS2CL	hsa:441194	PMS2 C-terminal like pseudogene
SUCLA2	mRNA	30.4368	30.1287	31.027	25.6765	23.5427	28.3725	0.847142	0.0304466	169.184	NM_003850.2	SUCLA2	hsa:8803	Succinyl-CoA ligase subunit beta
IARS2	mRNA	71.0627	73.7157	79.0195	74.532	73.8499	72.0419	0.984923	0.670544	444.222	NM_018060.3	IARS2	hsa:55699	cDNA FLJ75180, highly similar to Homo sapiens mitochondrial isoleucine tRNA synthetase, mRNA
NPHP3	mRNA	2.72498	3.38203	3.13375	1.94448	2.36138	2.24909	0.709351	0.0172712	15.7957	NM_153240.4	NPHP3	hsa:27031	Nephrocystin-3
GDF1	mRNA	2.92262	3.21498	2.42642	3.75304	3.3338	3.02721	1.18099	0.172861	18.6781	NM_001492.5	GDF1	hsa:2657	HCG2045882, isoform CRA_a
RB1CC1	mRNA	25.3519	24.5889	24.9903	21.9386	22.0924	25.6791	0.930323	0.233677	144.641	NM_014781.4	RB1CC1	hsa:9821	cDNA FLJ56609, highly similar to RB1-inducible coiled-coil protein 1
TMED7	mRNA	39.9873	45.104	40.4514	27.8566	39.2254	45.1273	0.893794	0.45087	237.752	NM_181836.5	TMED7	hsa:51014	cDNA FLJ57776, highly similar to Transmembrane emp24 domain-containing protein 7
NEU3	mRNA	10.2321	9.95826	10.615	9.23402	9.31503	9.17861	0.900091	0.00619729	58.5331	NM_006656.5	NEU3	hsa:10825	Sialidase 3 (Membrane sialidase), isoform CRA_a
MKRN2	mRNA	16.2574	14.6191	15.5652	16.3837	17.1624	16.8927	1.08607	0.0647377	96.8805	NM_014160.4	MKRN2	hsa:23609	Probable E3 ubiquitin-protein ligase makorin-2
ACAT1	mRNA	35.7667	36.3384	36.2103	25.5292	26.5708	26.6068	0.726644	1.50069e-05	187.022	NM_000019.3	ACAT1	hsa:38	Acetyl-CoA acetyltransferase, mitochondrial
DPH3	mRNA	14.3356	12.6863	12.858	15.7588	16.7669	17.328	1.2501	0.00880825	89.7336	NM_206831.2	DPH3	hsa:285381	DPH3 homolog
FAM126B	mRNA	4.40462	4.12078	3.85948	4.88186	6.08007	7.35617	1.47907	0.0538946	30.703	NM_173822.3	FAM126B	hsa:285172	Protein FAM126B
SLC25A19	mRNA	13.214	15.2672	14.6864	15.4749	15.9067	14.7864	1.06951	0.222271	89.3356	NM_021734.4	SLC25A19	hsa:60386	Mitochondrial thiamine pyrophosphate carrier
MGAT4A	mRNA	4.02618	4.60238	4.22262	6.40917	6.82305	7.82049	1.63819	0.00376124	33.9039	NM_012214.2	MGAT4A	hsa:11320	cDNA FLJ75872, highly similar to Homo sapiens mannosyl (alpha-1,3-)-glycoprotein beta-1,4-N-acetylglucosaminyltransferase, isoenzyme A (MGAT4A), mRNA
HABP4	mRNA	5.0078	5.40026	6.23853	6.63933	5.92709	5.81292	1.10409	0.264673	35.0259	NM_014282.3	HABP4	hsa:22927	cDNA FLJ30599 fis, clone BRAWH2009298, highly similar to Homo sapiens hyaluronan binding protein 4 (HABP4), mRNA
TRIT1	mRNA	9.98353	10.2585	9.65871	14.0007	12.6394	13.6564	1.34767	0.00145299	70.1972	NM_017646	TRIT1	hsa:54802	tRNA dimethylallyltransferase, mitochondrial
PUS3	mRNA	8.2817	10.2686	9.40031	6.15066	6.14654	6.4287	0.669963	0.00617967	46.6765	NM_031307.3	PUS3	hsa:83480	tRNA pseudouridine synthase
MAPKAPK5-AS1	mRNA	9.12163	9.32813	9.37965	9.19026	9.04615	8.3966	0.95701	0.195001	54.4624	NM_016534.2	MAPKAPK5-AS1	hsa:51275	MAPKAPK5 antisense RNA 1
TMX1	mRNA	25.7593	25.2977	22.203	12.8016	18.1686	22.218	0.726019	0.0856855	126.448	NM_030755.4	TMX1	hsa:81542	cDNA FLJ51569, highly similar to Thioredoxin domain-containing protein 1
ZCCHC4	mRNA	6.85062	5.5144	5.45993	5.78986	5.87532	6.04476	0.993548	0.937708	35.5349	NM_024936.2	ZCCHC4	hsa:29063	Zinc finger CCHC domain-containing protein 4
RPS12	mRNA	198.845	207.657	206.236	275.722	283.563	263.641	1.34303	0.000396928	1435.66	NM_001016.3	RPS12	hsa:6206	40S ribosomal protein S12
ZNF678	mRNA	4.91496	5.70011	5.16171	6.63467	8.69176	9.72136	1.58764	0.029937	40.8246	NM_178549.3	ZNF678	hsa:339500	Zinc finger protein 678
EPB41L4A-AS1	mRNA	4.01463	4.70374	5.20552	5.54943	4.20406	5.57609	1.10096	0.456867	29.2535	NM_053000.1	EPB41L4A-AS1	hsa:114915	EPB41L4A antisense RNA 1
TIGD2	mRNA	5.1603	5.59884	5.54036	6.37813	6.22751	6.64669	1.18116	0.00591073	35.5518	NM_145715.2	TIGD2	hsa:166815	cDNA FLJ14747 fis, A-NT2RP3002818, highly similar to Homo sapiens tigger transposable element derived 2 (TIGD2), mRNA
GLOD4	mRNA	21.0129	19.9806	20.3253	29.457	29.3361	28.1449	1.4178	7.87118e-05	148.257	NM_016080.3	GLOD4	hsa:51031	cDNA FLJ16128 fis, clone BRACE2038269, moderately similar to Bombyx mori cytosolic juvenile hormone binding protein 36 kDa subunit (cJHBP) mRNA
BRI3BP	mRNA	20.8762	21.092	20.8231	23.9444	22.7276	24.5428	1.13415	0.00653121	134.006	NM_080626.5	BRI3BP	hsa:140707	BRI3-binding protein
EBP	mRNA	47.7819	43.8001	47.2105	57.0806	49.7265	54.119	1.15947	0.0405368	299.719	NM_006579.2	EBP	hsa:10682	Emopamil binding protein (Sterol isomerase), isoform CRA_a
MPV17	mRNA	9.85576	10.0355	9.85265	10.6853	12.2333	9.92575	1.10424	0.204081	62.5883	NM_002437.4	MPV17	hsa:4358	Protein Mpv17
RP11-361L15.4	mRNA	8.43846	7.41111	9.3053	7.62309	9.26469	7.29895	0.961513	0.713498	49.3416
PEX13	mRNA	7.68281	6.09278	7.2125	6.68388	8.30669	9.44213	1.16412	0.284081	45.4208	NM_002618.3	PEX13	hsa:5194	Peroxisomal membrane protein PEX13
RP11-108O10.8	mRNA	3.13206	3.4787	3.1665	3.67759	3.51535	3.4341	1.08691	0.0974448	20.4043
IKZF5	mRNA	10.0267	9.79003	9.19398	7.21507	9.36062	11.2277	0.958385	0.75133	56.8141	NM_001271840.1	IKZF5	hsa:64376	Zinc finger protein Pegasus
ZFPM2-AS1	mRNA	5.22117	5.20132	5.34587	0.133546	0	0.040418	0.0110325	1.07e-07	15.9423	NR_125796.1	ZFPM2-AS1	hsa:102723356	ZFPM2 antisense RNA 1
ZRANB2	mRNA	43.0932	46.7479	41.196	39.7067	49.5494	51.7182	1.07584	0.458205	272.011	NM_203350.2	ZRANB2	hsa:9406	Zinc finger Ran-binding domain-containing protein 2
CTSZ	mRNA	30.3127	29.4211	28.9851	23.2762	24.2754	22.0677	0.784718	0.00104718	158.338	NM_001336.3	CTSZ	hsa:1522	Cathepsin Z
LRRC58	mRNA	27.347	31.4225	26.8266	14.0322	19.1517	21.241	0.635834	0.0159294	140.021	NM_001099678.1	LRRC58	hsa:116064	leucine rich repeat containing 58
SNORD127	mRNA	4.11678	4.04706	0.966191	3.06535	6.09823	8.34961	1.9182	0.205465	26.6432	NR_003691.1	SNORD127	hsa:100113389	small nucleolar RNA, C/D box 127
ACAD11	mRNA	7.98729	8.84404	8.18487	2.2276	2.06386	2.08998	0.255092	1.93277e-05	31.3976	NM_032169.4	ACAD11	hsa:84129	cDNA FLJ59005, highly similar to Homo sapiens acyl-CoA dehydrogenase, mRNA
SNORD13	mRNA	12.104	10.8765	11.1855	20.7009	14.624	8.82239	1.29214	0.389356	78.3134	NR_003041.1	SNORD13	hsa:692084	small nucleolar RNA, C/D box 13
RASSF1	mRNA	4.25844	4.18164	3.87227	8.16882	6.95021	6.33246	1.74227	0.00527138	33.7638	NM_170717.1	RASSF1	hsa:11186	cDNA FLJ77196, highly similar to Homo sapiens Ras association (RalGDS/AF-6) domain family 1 (RASSF1), transcript variant C, mRNA
RGPD6	mRNA	7.80723	8.12435	6.84802	11.6265	11.7186	12.6721	1.58112	0.000973054	58.7968	NM_001123363.3	RGPD6	hsa:729540	Epididymis luminal protein 161
PALD1	mRNA	10.4239	9.53215	9.86894	10.35	11.5367	10.7548	1.09443	0.0968917	62.4665	NM_014431.2	PALD1	hsa:27143	Paladin
SGMS1	mRNA	7.47046	8.02954	7.5014	6.88858	7.15793	8.19374	0.966909	0.592864	45.2417	NM_147156.3	SGMS1	hsa:259230	cDNA FLJ59704, highly similar to Phosphatidylcholine:ceramide cholinephosphotransferase 1 (EC 2.7.-.-)
N4BP2	mRNA	4.66149	4.82953	4.75691	4.94496	6.11237	6.5976	1.23912	0.0825457	31.9029	NM_018177.4	N4BP2	hsa:55728	NEDD4-binding protein 2
TYSND1	mRNA	9.79134	9.88554	9.53146	8.64507	7.38314	8.09018	0.825736	0.0111393	53.3267	NM_173555.3	TYSND1	hsa:219743	Peroxisomal leader peptide-processing protease
FAM83G	mRNA	7.4702	7.12982	7.27414	8.92751	8.75408	8.4694	1.19552	0.00101038	48.0252	NM_001039999.2	FAM83G	hsa:644815	Protein FAM83G
PROSER2	mRNA	4.82727	5.44314	5.95832	4.86428	4.48448	4.18914	0.834193	0.0780958	29.7666	NM_153256.3	PROSER2	hsa:254427	proline and serine rich 2
HSPA12A	mRNA	4.3911	4.47647	4.65892	6.28097	6.36592	6.32435	1.40252	2.55226e-05	32.4977	NM_025015.2	HSPA12A	hsa:259217	Heat shock 70 kDa protein 12A
CH507-9B2.4	mRNA	3.76406	4.70702	3.89739	6.10003	6.06772	5.48866	1.42753	0.00770242	30.0249	XR_951081.1	CH507-9B2.8		uncharacterized LOC105372831
MID1	mRNA	4.3824	4.34857	4.50625	5.59491	5.56663	5.30214	1.24374	0.000508982	29.7009	NM_033291.1	MID1	hsa:4281	Midline 1 (Opitz/BBB syndrome), isoform CRA_a
TTC13	mRNA	12.504	10.9534	12.8227	15.5865	13.1717	15.0348	1.20708	0.0546954	80.0732	NM_024525.4	TTC13	hsa:79573	tetratricopeptide repeat domain 13
RIT1	mRNA	8.02748	7.33729	8.14041	8.71082	8.26633	10.1439	1.15384	0.123636	50.6263	NM_006912.5	RIT1	hsa:6016	GTP-binding protein Rit1
ACBD5	mRNA	13.2447	13.2092	14.6651	16.9724	17.5821	19.3679	1.31138	0.00781978	95.0415	NM_145698.4	ACBD5	hsa:91452	cDNA FLJ53837, moderately similar to Homo sapiens acyl-Coenzyme A binding domain containing 5 (ACBD5), mRNA
TRIM25	mRNA	22.2829	22.193	22.8164	31.0254	30.5029	28.1627	1.33286	0.00115972	156.983	NM_005082.4	TRIM25	hsa:7706	E3 ubiquitin/ISG15 ligase TRIM25
SLC35A3	mRNA	2.78299	2.86826	2.93348	3.05994	3.09666	3.66778	1.1444	0.109659	18.4091	NM_012243.2	SLC35A3	hsa:23443	UDP-N-acetylglucosamine transporter
NOP58	mRNA	34.6467	33.0866	35.4138	43.679	45.1138	42.4078	1.27197	0.000844094	234.348	NM_015934.3	NOP58	hsa:51602	Nucleolar protein 58
PPTC7	mRNA	19.1179	17.4686	18.5528	15.1527	17.3626	18.6687	0.928269	0.309805	106.323	NM_139283.1	PPTC7	hsa:160760	Protein phosphatase PTC7 homolog
ISOC1	mRNA	27.4556	30.2075	27.7974	26.7923	27.7363	30.4952	0.99489	0.922669	170.484	NM_016048.2	ISOC1	hsa:51015	Isochorismatase domain-containing protein 1
CCND3	mRNA	13.885	14.5383	15.5842	15.8202	13.7136	15.1138	1.01455	0.801055	88.6551	NM_001760.4	CCND3	hsa:896	Cyclin D3, isoform CRA_a
DPH5	mRNA	21.3544	23.1333	24.208	20.4726	20.769	21.3968	0.911822	0.0823787	131.334	NM_015958.2	DPH5	hsa:51611	cDNA FLJ43496 fis, clone PEBLM2001465, highly similar to Probable diphthine synthase (EC 2.1.1.98)
SUZ12P1	mRNA	10.7675	11.239	12.0378	14.6456	13.5482	13.988	1.23903	0.00516569	76.2261	NR_024187.2	SUZ12P1	hsa:440423	suppressor of zeste 12 homolog pseudogene 1
KANTR	mRNA	3.55227	3.49212	3.2306	3.74711	3.20106	3.93589	1.05928	0.447734	21.159	NR_110456.1	KANTR	hsa:102723508	KDM5C adjacent non-coding transcript
RPARP-AS1	mRNA	6.2864	7.60866	6.08035	6.68096	5.92222	6.52137	0.957405	0.621939	39.1	NR_038937.1	RPARP-AS1	hsa:100505761	RPARP antisense RNA 1
TJP1	mRNA	17.2741	16.7457	17.601	16.3036	16.6834	16.0724	0.950381	0.0494301	100.68	NM_175610.3	TJP1	hsa:7082	cDNA FLJ50931, highly similar to Tight junction protein ZO-1
PPP2R5A	mRNA	11.6203	11.6415	11.5687	12.9928	12.5076	13.4548	1.11842	0.007426	73.7857	NM_006243.3	PPP2R5A	hsa:5525	Serine/threonine-protein phosphatase 2A 56 kDa regulatory subunit alpha isoform
GTF2H2	mRNA	14.5068	15.6726	14.7462	9.45409	9.90597	9.07151	0.632859	0.000214743	73.3572	NM_001515.3	GTF2H2	hsa:2966	General transcription factor IIH subunit 2
AGAP9	mRNA	4.99348	4.62945	5.0127	5.83491	5.20713	5.6488	1.14042	0.0377458	31.3265	NM_001190810.1	AGAP9	hsa:642517	Arf-GAP with GTPase, ANK repeat and PH domain-containing protein 9
SMS	mRNA	239.669	248.578	245.681	217.698	210.436	212.188	0.872459	0.000797554	1374.25	NM_004595.4	SMS	hsa:6611	cDNA FLJ50114, highly similar to Spermine synthase (EC 2.5.1.22)
SLC26A11	mRNA	3.85881	3.33269	3.93141	6.10697	6.47152	5.98734	1.66915	0.000480753	29.6888	NM_173626.3	SLC26A11	hsa:284129	Sodium-independent sulfate anion transporter
PPM1B	mRNA	10.9785	11.6143	10.984	11.82	11.9986	12.9957	1.09642	0.0629431	70.3911	NM_177969.3	PPM1B	hsa:5495	cDNA FLJ77281, highly similar to Homo sapiens protein phosphatase 1B (formerly 2C),magnesium-dependent, beta isoform (PPM1B), transcript variant 2,mRNA
SLC36A4	mRNA	14.6831	15.4861	15.0235	16.6407	17.5601	21.3596	1.22941	0.0774728	100.753	NM_152313.3	SLC36A4	hsa:120103	Proton-coupled amino acid transporter 4
ACADM	mRNA	17.3484	19.0702	19.4009	17.5646	20.6055	22.4824	1.08658	0.362223	116.472	NM_001286044.1	ACADM	hsa:34	cDNA FLJ52595, highly similar to Medium-chain specific acyl-CoA dehydrogenase, mitochondrial (EC 1.3.99.3)
SH3BGRL2	mRNA	11.6839	11.884	11.8755	16.4302	16.1291	17.4214	1.41016	0.000255603	85.424	NM_031469.2	SH3BGRL2	hsa:83699	SH3 domain-binding glutamic acid-rich-like protein 2
AC009133.22	mRNA	7.28722	8.77251	5.78923	4.96989	6.27618	6.47437	0.811043	0.233728	39.5694	NM_007317.2	KIF22	hsa:3835	cDNA FLJ51003, highly similar to Kinesin-like protein KIF22
ZNF354A	mRNA	11.6557	12.2251	12.2431	19.0322	21.5564	23.8006	1.78245	0.00247768	100.513	NM_005649.2	ZNF354A	hsa:6940	cDNA FLJ76133, highly similar to Homo sapiens zinc finger protein 354A (ZNF354A), mRNA
FCF1P2	mRNA	5.1956	6.86543	5.48724	10.6262	8.63585	12.522	1.81124	0.0183974	49.3323
PPP3CC	mRNA	5.71472	6.93631	6.45304	6.14191	6.78021	5.75882	0.977851	0.776109	37.785	NM_005605.4	PPP3CC	hsa:5533	Serine/threonine-protein phosphatase 2B catalytic subunit gamma isoform
RP11-546D6.3	mRNA	9.81586	10.3192	11.6676	14.0481	11.9916	15.7829	1.31506	0.0529111	73.6254
PYGL	mRNA	54.0124	53.5688	54.5771	30.0695	30.3347	28.0216	0.545306	6.26307e-06	250.584	NM_002863.4	PYGL	hsa:5836	Alpha-1,4 glucan phosphorylase
AC141586.5	mRNA	3.33544	4.14795	3.61337	3.85326	3.96962	3.93409	1.0595	0.41263	22.8537	NM_031268.5	PDPK1	hsa:5170	cDNA FLJ59188, highly similar to 3-phosphoinositide-dependent protein kinase 1(EC 2.7.11.1)
BIRC5	mRNA	75.034	77.2868	77.4375	102.379	97.461	95.8393	1.28691	0.000483847	525.437	NM_001168.2	BIRC5	hsa:332	Baculoviral IAP repeat-containing protein 5
MGST2	mRNA	10.3649	11.4875	10.9	11.8975	12.7576	10.4886	1.07301	0.340053	67.8962	NM_002413.4	MGST2	hsa:4258	Microsomal glutathione S-transferase 2
PTPN2	mRNA	6.79652	6.60055	7.4057	7.42628	8.72819	8.14651	1.16816	0.0598049	45.1037	NM_080423.2	PTPN2	hsa:5771	Tyrosine-protein phosphatase non-receptor type 2
PTGES3	mRNA	232.749	255.84	233.53	201.505	243.13	253.865	0.967294	0.679007	1420.62	NM_006601.6	PTGES3	hsa:10728	cDNA FLJ59832, moderately similar to Prostaglandin E synthase 3 (EC 5.3.99.3)
MRPS35	mRNA	59.4655	66.5724	55.8937	46.7758	54.0559	57.4512	0.870013	0.150898	340.215	NM_021821.3	MRPS35	hsa:60488	28S ribosomal protein S35, mitochondrial
DNAJC6	mRNA	8.72407	9.52336	9.27697	8.71159	7.98728	8.34129	0.909744	0.0585411	52.5646	NM_014787.3	DNAJC6	hsa:9829	Putative tyrosine-protein phosphatase auxilin
FH	mRNA	18.4979	19.0535	20.4841	20.3913	20.1374	20.1794	1.04605	0.20981	118.744	NM_000143.3	FH	hsa:2271	Fumarate hydratase, mitochondrial
CCNT2	mRNA	7.28525	7.29607	7.53802	9.08334	8.86337	9.94286	1.26087	0.00478766	50.0089	NM_058241.2	CCNT2	hsa:905	cDNA FLJ58505, highly similar to Cyclin-T2
C21orf91	mRNA	5.2639	5.53333	5.32232	6.03291	7.80928	8.51012	1.38666	0.048768	38.4719	NM_017447.3	C21orf91	hsa:54149	chromosome 21 open reading frame 91
PIM1	mRNA	10.792	11.8205	11.6486	9.35106	10.0931	9.06239	0.83204	0.0122616	62.7677	NM_002648.3	PIM1	hsa:5292	Pim-1 oncogene, isoform CRA_a
PTPN11	mRNA	85.7172	85.3218	84.0322	69.4662	70.0324	75.9861	0.844802	0.00355148	470.556	NM_080601.1	PTPN11	hsa:5781	Protein tyrosine phosphatase-2
AP1G2	mRNA	5.29597	4.47196	4.48467	9.03247	7.68066	7.77772	1.71834	0.00266331	38.7435	NM_080545.1	AP1G2	hsa:8906	cDNA FLJ56213, highly similar to Adapter-relatedprotein complex 1 gamma- 2 subunit
HOXD11	mRNA	5.61973	4.90967	5.79967	6.64926	7.35527	6.94802	1.28314	0.0105669	37.2816	NM_021192.2	HOXD11	hsa:3237	Homeobox protein Hox-D11
PARP6	mRNA	11.5852	10.3739	12.315	20.4485	16.8219	18.2282	1.61926	0.00411312	89.7727	NM_020214.2	PARP6	hsa:56965	Poly (ADP-ribose) polymerase family, member 6, isoform CRA_a
DFFB	mRNA	5.62864	5.39683	5.28554	9.40904	8.6687	8.89736	1.6538	0.000123111	43.2861	NM_004402.3	DFFB	hsa:1677	DNAation factor, 40kDa, beta polypeptide (Caspase-activated DNase), isoform CRA_b
SLC35F2	mRNA	25.2846	24.45	26.2548	21.2099	21.6171	21.7607	0.849957	0.0022534	140.577	NM_017515.4	SLC35F2	hsa:54733	cDNA FLJ58947, highly similar to Homo sapiens solute carrier family 35, member F2 (SLC35F2), mRNA
ENC1	mRNA	7.53105	7.72909	7.62329	2.46207	2.54019	2.58099	0.331386	1.78634e-07	30.4667	NM_003633.3	ENC1	hsa:8507	cDNA FLJ57577, highly similar to Ectoderm-neural cortex 1 protein
ATG4C	mRNA	11.0463	10.41	10.4219	10.4084	12.3347	13.0757	1.12362	0.185382	67.6971	NM_178221.2	ATG4C	hsa:84938	Cysteine protease ATG4C
HOXB6	mRNA	3.51233	3.50711	3.87906	3.20559	3.98687	3.25654	0.958755	0.621889	21.3475	NM_156037.1	HOXB6	hsa:3216	Homeobox protein Hox-B6
SHMT1	mRNA	21.91	20.8532	21.361	23.9771	22.8161	23.3044	1.09315	0.0118471	134.222	NM_148918.2	SHMT1	hsa:6470	cDNA FLJ60988, highly similar to Serine hydroxymethyltransferase, cytosolic (EC 2.1.2.1)
PLEKHA7	mRNA	6.65114	6.72682	6.84929	6.45817	6.44502	5.92781	0.930972	0.0646374	39.0582	NM_175058.4	PLEKHA7	hsa:144100	Pleckstrin homology domain-containing family A member 7
VIMP	mRNA	8.72391	8.47333	7.0037	12.4943	11.2014	12.8786	1.51127	0.00503858	60.7752	NM_203472.2	VIMP	hsa:55829	Selenoprotein S
GPN3	mRNA	18.2711	21.8343	18.8305	12.4633	16.1519	17.8074	0.78768	0.0965677	105.359	NM_016301.3	GPN3	hsa:51184	GPN-loop GTPase 3
PNMA2	mRNA	3.10585	2.95297	2.87853	5.84053	6.41168	6.09838	2.05325	6.10657e-05	27.2879	NM_007257.5	PNMA2	hsa:10687	Paraneoplastic antigen Ma2
LRRC20	mRNA	2.91521	3.28779	3.28573	2.368	2.33498	2.31363	0.739467	0.0027308	16.5053	NM_207119.2	LRRC20	hsa:55222	leucine rich repeat containing 20
ZNF514	mRNA	3.08065	3.08812	3.86269	5.41255	5.35419	5.14973	1.58665	0.00194372	25.9479	NM_032788.1	ZNF514	hsa:84874	Zinc finger protein 514
VPS36	mRNA	9.96474	11.7193	10.9028	13.4185	13.262	13.6554	1.2378	0.00764751	72.9228	NM_016075.3	VPS36	hsa:51028	Vacuolar protein-sorting-associated protein 36
ERLIN2	mRNA	18.8496	20.947	20.0582	17.6383	19.3527	18.5176	0.927386	0.138258	115.363	NM_007175.6	ERLIN2	hsa:11160	Erlin-2
TRAPPC13	mRNA	6.74011	6.82275	7.76999	4.61064	4.17353	4.7919	0.636393	0.00238847	34.9089	NM_024941.3	TRAPPC13	hsa:80006	Trafficking protein particle complex subunit 13
RAB33B	mRNA	3.20775	2.90866	2.71389	3.0434	2.95447	3.49781	1.07535	0.372792	18.326	NM_031296.1	RAB33B	hsa:83452	RAB33B, member RAS oncogene family
UHMK1	mRNA	18.3095	19.8235	18.3327	21.8025	26.0121	28.7831	1.35653	0.032573	133.063	NM_175866.4	UHMK1	hsa:127933	Serine/threonine-protein kinase Kist
NHLRC2	mRNA	13.5482	14.5584	13.4026	16.2611	19.4099	20.1575	1.34497	0.0187028	97.3377	NM_198514.3	NHLRC2	hsa:374354	NHL repeat containing 2
TSNAX-DISC1	mRNA	3.14085	2.82538	2.97843	3.4092	3.11101	3.65616	1.1377	0.087115	19.121	NR_028393.1	TSNAX-DISC1	hsa:100303453	TSNAX-DISC1 readthrough (NMD candidate)
HSPA8	mRNA	753.222	794.005	730.441	593.583	582.706	569.429	0.766449	0.000870424	4023.38	NM_153201.3	HSPA8	hsa:3312	cDNA FLJ38781 fis, clone LIVER2000216, highly similar to HEAT SHOCK COGNATE 71 kDa PROTEIN
EMC8	mRNA	17.263	17.1185	19.0791	18.7212	20.315	18.9906	1.08541	0.129961	111.488	NM_006067.4	EMC8	hsa:10328	ER membrane protein complex subunit 8
METTL6	mRNA	3.92402	4.28566	3.88592	5.82544	4.8531	5.28924	1.32013	0.0139036	28.0634	NM_152396.3	METTL6	hsa:131965	Methyltransferase-like protein 6
ZSCAN9	mRNA	3.47213	4.21978	3.62673	5.9875	6.48565	5.862	1.61991	0.00140511	29.6538	NM_006299.4	ZSCAN9	hsa:7746	Zinc finger protein 193, isoform CRA_a
MPP7	mRNA	7.68177	7.75057	7.46687	7.36026	7.56733	8.46539	1.02156	0.662458	46.2922	NM_173496.3	MPP7	hsa:143098	MAGUK p55 subfamily member 7
RBAK	mRNA	9.87806	10.4	9.53832	8.72564	10.5754	11.3448	1.02782	0.751947	60.4622	NM_021163.3	RBAK	hsa:57786	RB-associated KRAB zinc finger protein
HTATIP2	mRNA	28.4459	29.3939	32.1817	13.5229	10.561	12.0271	0.401137	0.000218384	126.132	NM_006410.4	HTATIP2	hsa:10553	Oxidoreductase HTATIP2
SULT1A1	mRNA	4.14763	4.078	3.75317	5.78784	5.78687	5.03425	1.38653	0.00521242	28.5878	NM_177536.3	SULT1A1	hsa:6817	Sulfotransferase 1A1
ALDH2	mRNA	4.18499	4.66931	4.68475	5.61549	5.33272	5.17365	1.19077	0.0145826	29.6609	NM_001204889.1	ALDH2	hsa:217	ALDH2
MTHFD1L	mRNA	27.7026	27.9819	29.1769	32.2089	30.1805	27.8606	1.0635	0.249705	175.111	NM_015440.4	MTHFD1L	hsa:25902	Monofunctional C1-tetrahydrofolate synthase, mitochondrial
FAHD1	mRNA	15.6236	15.2293	15.8903	16.6042	17.8535	18.5519	1.13406	0.0254757	99.7528	NM_031208.3	FAHD1	hsa:81889	Acylpyruvase FAHD1, mitochondrial
RNF11	mRNA	23.7253	25.5619	18.8602	18.7629	24.0117	30.2428	1.07146	0.696704	141.165	NM_014372.4	RNF11	hsa:26994	RING finger protein 11
TPCN1	mRNA	6.06447	7.10583	5.89187	3.55933	3.43418	3.85118	0.568911	0.00235328	29.9069	NM_017901.5	TPCN1	hsa:53373	TPCN1 protein
PGGT1B	mRNA	4.95384	5.36019	4.727	4.01852	5.29118	6.18136	1.02992	0.82992	30.5321	NM_005023.3	PGGT1B	hsa:5229	Geranylgeranyl transferase type-1 subunit beta
SCCPDH	mRNA	5.90936	6.15306	4.99617	5.24853	5.44772	5.62608	0.95684	0.541973	33.3809	NM_016002.2	SCCPDH	hsa:51097	Saccharopine dehydrogenase-like oxidoreductase
FZD6	mRNA	19.9391	19.9383	20.3125	15.7745	16.2402	18.0717	0.832141	0.00910859	110.276	NM_003506.3	FZD6	hsa:8323	Frizzled homolog 6 (Drosophila), isoform CRA_a
NPHP3-ACAD11	mRNA	3.46685	3.70002	3.4266	1.50708	1.60353	1.41448	0.427159	3.69749e-05	15.1186	NR_037804.1	NPHP3-ACAD11	hsa:100532724	Nephrocystin 3 splice variant
CCHCR1	mRNA	13.4851	13.7372	15.0286	18.656	17.8539	16.4398	1.25323	0.0114261	95.2006	NM_019052.3	CCHCR1	hsa:54535	Coiled-coil alpha-helical rod protein 1, isoform CRA_a
CLK1	mRNA	7.63954	8.24551	7.58918	9.10783	9.9887	10.0104	1.23995	0.0067401	52.5812	NM_004071.3	CLK1	hsa:1195	Dual-specificity protein kinase CLK1
NT5C3A	mRNA	19.5351	21.2174	23.5915	16.9164	18.9285	21.8793	0.897119	0.301245	122.068	NM_016489.12	NT5C3A	hsa:51251	5'-nucleotidase, cytosolic III
GRK4	mRNA	4.80561	4.70228	5.45271	7.90142	6.64491	7.15602	1.45064	0.00660785	36.6629	NM_182982.2	GRK4	hsa:2868	cDNA FLJ76938, highly similar to Homo sapiens G protein-coupled receptor kinase 4 (GRK4), transcript variant 1, mRNA
TPD52	mRNA	27.0444	28.0447	26.274	15.3409	27.3404	30.4688	0.899057	0.586817	154.513	NM_005079.3	TPD52	hsa:7163	Tumor protein D52
CTPS1	mRNA	67.8124	71.776	69.3086	88.5734	85.0815	86.5274	1.24551	0.000371535	469.079	NM_001905.3	CTPS1	hsa:1503	cDNA FLJ54863, highly similar to CTP synthase 1 (EC 6.3.4.2)
GPR180	mRNA	5.25727	5.60715	5.47231	4.62177	5.36218	5.55294	0.951041	0.426795	31.8736	NM_180989.5	GPR180	hsa:160897	Putative uncharacterized protein DKFZp686I0613
ACBD7	mRNA	7.7962	6.0882	8.3281	6.87965	6.82338	7.03099	0.933439	0.507849	42.9465	NM_001039844.2	ACBD7	hsa:414149	Acyl-CoA-binding domain-containing protein 7
FAM72B	mRNA	7.53597	8.02572	6.84923	7.18831	9.36827	9.09071	1.14441	0.231481	48.0582	NM_001100910.1	FAM72B	hsa:653820	family with sequence similarity 72, member B
AK2	mRNA	99.4971	106.581	104.294	129.654	131.419	121.624	1.23303	0.00276829	693.07	NM_013411.4	AK2	hsa:204	cDNA FLJ55097, highly similar to Adenylate kinase isoenzyme 2, mitochondrial (EC 2.7.4.3)
LRPPRC	mRNA	71.4668	76.4839	75.9637	100.031	97.0911	100.396	1.32871	0.000209835	521.433	NM_133259.3	LRPPRC	hsa:10128	Leucine-rich PPR motif-containing protein, mitochondrial
MIOS	mRNA	15.2887	14.0232	14.7511	14.5311	15.6742	14.9843	1.02557	0.490238	89.2525	NM_019005.3	MIOS	hsa:54468	cDNA FLJ61235, weakly similar to WD repeat protein YBL104C
NDUFAF4	mRNA	13.9217	15.8319	16.8506	19.4135	24.5719	25.3756	1.4883	0.0210184	115.965	NM_014165.3	NDUFAF4	hsa:29078	NADH dehydrogenase [ubiquinone] 1 alpha subcomplex assembly factor 4
SOAT1	mRNA	17.9232	18.1798	18.4206	16.9061	20.1187	22.3273	1.08856	0.366063	113.876	NM_003101.5	SOAT1	hsa:6646	cDNA FLJ50124, highly similar to Sterol O-acyltransferase 1 (EC 2.3.1.26)
RAB8B	mRNA	5.57084	5.94983	5.67342	5.51098	6.29168	7.36838	1.11498	0.29716	36.3651	NM_016530.2	RAB8B	hsa:51762	cDNA FLJ38125 fis, clone D6OST2000127, moderately similar to RAS-RELATED PROTEIN RAB-8B
TBC1D7	mRNA	9.79667	8.79162	9.56299	15.525	13.8278	14.1881	1.54668	0.00102043	71.6922	NM_016495.5	TBC1D7	hsa:51256	TBC1 domain family, member 7, isoform CRA_b
TCAF1	mRNA	12.9823	10.5938	11.9066	15.8181	15.4233	14.5987	1.2919	0.0113783	81.3229	NM_014719.2	TCAF1	hsa:9747	Protein FAM115A
TSNAX	mRNA	13.2431	13.8888	13.7872	14.1044	16.0716	18.745	1.19555	0.121313	89.8403	NM_005999.2	TSNAX	hsa:7257	Translin-associated factor X, isoform CRA_c
PKP4	mRNA	19.2503	18.3754	19.2233	20.664	17.53	18.4996	0.997268	0.95999	113.543	NM_003628	PKP4	hsa:8502	Plakophilin-4
WDR36	mRNA	19.736	21.0246	20.7024	20.2042	21.3336	24.5989	1.07604	0.320009	127.6	NM_139281.2	WDR36	hsa:134430	WD repeat-containing protein 36
TRMT10C	mRNA	26.7733	28.5097	29.6008	19.5892	21.1624	23.6855	0.759122	0.00929607	149.321	NM_017819.3	TRMT10C	hsa:54931	Mitochondrial ribonuclease P protein 1
CDR2	mRNA	11.5598	11.4159	12.9467	12.1468	10.0736	11.7374	0.945314	0.459055	69.8802	NM_001802.1	CDR2	hsa:1039	Cerebellar degeneration-related protein 2
SPRTN	mRNA	21.8631	21.3312	22.9035	23.9498	23.2384	23.8638	1.07495	0.0323632	137.15	NM_032018	SPRTN	hsa:83932	Chromosome 1 open reading frame 124, isoform CRA_a
PRDX6	mRNA	180.425	187.366	185.048	207.965	204.807	206.229	1.11968	0.000592025	1171.84	NM_004905.2	PRDX6	hsa:9588	cDNA FLJ51310, moderately similar to Peroxiredoxin-6 (EC 1.11.1.15)
ERCC4	mRNA	5.25633	5.4141	5.58827	4.21293	5.05978	4.73422	0.861503	0.0470273	30.2656	NM_005236.2	ERCC4	hsa:2072	cDNA FLJ51369, highly similar to DNA repair endonuclease XPF (EC 3.1.-.-)
TMEM186	mRNA	9.37268	9.25403	11.0178	10.9235	10.1775	10.0282	1.05008	0.477973	60.7737	NM_015421.3	TMEM186	hsa:25880	Transmembrane protein 186
PLEC	mRNA	10.938	10.8102	10.4812	7.01305	6.43136	6.85412	0.629814	5.56014e-05	52.5279	NM_201384.2	PLEC	hsa:5339	Plectin 1, intermediate filament binding protein 500kDa, isoform CRA_b
ELL2	mRNA	9.61656	10.0022	9.98456	8.44434	8.86513	9.0197	0.889399	0.00686501	55.9325	NM_012081.5	ELL2	hsa:22936	cDNA FLJ51233, highly similar to RNA polymerase II elongation factor ELL2
ARHGAP28	mRNA	6.78317	7.18498	7.33792	4.60007	5.16617	5.84733	0.732823	0.00875485	36.9196	NM_030672.2	ARHGAP28	hsa:79822	cDNA FLJ75972, highly similar to Homo sapiens Rho GTPase activating protein 28, mRNA
ZNF140	mRNA	4.79814	5.02463	4.72808	6.2749	6.13087	6.48395	1.29819	0.000443549	33.4406	NM_003440.3	ZNF140	hsa:7699	cDNA, FLJ93636, highly similar to Homo sapiens zinc finger protein 140 (clone pHZ-39) (ZNF140), mRNA
MIIP	mRNA	10.2891	9.85184	9.28652	14.0114	13.7173	13.282	1.39362	0.000425259	70.4381	NM_021933.3	MIIP	hsa:60672	migration and invasion inhibitory protein
EEF2KMT	mRNA	6.88005	6.99008	7.00549	8.54836	8.25073	7.71145	1.17412	0.00813817	45.3862	NM_201598.3	EEF2KMT	hsa:196483	Protein-lysine N-methyltransferase EEF2KMT
PPCS	mRNA	10.4853	12.9146	11.5877	10.2709	9.85975	10.115	0.864469	0.0907443	65.2332	NM_024664.3	PPCS	hsa:79717	Phosphopantothenate--cysteine ligase
AP3M2	mRNA	14.0026	15.166	14.2677	16.2862	18.3535	16.4072	1.17521	0.0285068	94.4832	NM_006803.3	AP3M2	hsa:10947	AP-3 complex subunit mu-2
CTD-2015H6.3	mRNA	3.65697	4.6492	4.36759	2.93929	2.14153	2.1142	0.567711	0.0103367	19.8688
KTN1	mRNA	37.4282	38.6332	36.8797	22.1056	24.8569	26.2712	0.648423	0.00056946	186.175	NM_182926.2	KTN1	hsa:3895	Kinectin 1 (Kinesin receptor), isoform CRA_b
BBS7	mRNA	12.9799	13.4159	13.188	14.2279	14.3832	14.9491	1.10045	0.00632126	83.144	NM_176824.2	BBS7	hsa:55212	Bardet-Biedl syndrome 7 protein
ZBED6CL	mRNA	5.53925	5.8443	6.17598	8.64353	7.65304	7.50791	1.35564	0.00657955	41.364	NM_138434.2	ZBED6CL	hsa:113763	ZBED6 C-terminal like
MIR1254-1	mRNA	2.83883	7.17624	2.56987	6.34138	4.32534	6.99148	1.40312	0.37483	30.2431	NR_031655.1	MIR1254-1	hsa:100302273	microRNA 1254-1
DENR	mRNA	58.7301	61.9201	62.837	50.9501	56.0244	52.7435	0.870458	0.0149993	343.205	NM_003677	DENR	hsa:8562	Density-regulated protein
EMB	mRNA	29.6988	32.4999	30.2984	11.3716	14.8355	18.2177	0.480283	0.00173747	136.922	NM_198449.2	EMB	hsa:133418	Embigin
AIMP1	mRNA	17.7828	17.5975	14.8448	15.5461	15.6158	16.9381	0.957688	0.537758	98.3251	NM_004757.3	AIMP1	hsa:9255	cDNA FLJ52127, highly similar to Multisynthetase complex auxiliary component p43
RP11-386G11.10	mRNA	11.5778	10.1853	11.9034	7.0044	6.37289	7.07126	0.607385	0.00152776	54.1151
bP-21264C1.2	mRNA	10.2705	9.37628	10.4377	10.9842	9.42973	11.6435	1.06558	0.421113	62.142
MPHOSPH9	mRNA	18.9413	20.3658	19.8736	22.1724	22.7005	23.8878	1.16188	0.00828046	127.941	NM_022782.3	MPHOSPH9	hsa:10198	M-phase phosphoprotein 9
BLOC1S4	mRNA	3.52753	4.17033	2.59503	5.54304	5.93531	6.29103	1.72637	0.00788644	28.0623	NM_018366.2	BLOC1S4	hsa:55330	Biogenesis of lysosome-related organelles complex 1 subunit 4
ORC6	mRNA	16.6108	18.6793	16.7273	17.45	18.1683	17.1061	1.01359	0.766152	104.742	NM_014321.3	ORC6	hsa:23594	Origin recognition complex, subunit 6 homolog-like (Yeast), isoform CRA_a
HSPA13	mRNA	16.5998	16.4812	15.6971	16.457	18.1307	22.5684	1.17176	0.20472	105.934	NM_006948.4	HSPA13	hsa:6782	Heat shock 70 kDa protein 13
IER3IP1	mRNA	8.45909	9.57748	9.12249	8.23891	13.8514	15.8665	1.39757	0.193441	65.1158	NM_016097.4	IER3IP1	hsa:51124	Immediate early response 3-interacting protein 1
PPA1	mRNA	76.9125	80.3082	77.9994	80.3179	76.7027	82.2869	1.01738	0.516562	474.528	NM_021129.3	PPA1	hsa:5464	Inorganic pyrophosphatase
DHTKD1	mRNA	13.2677	13.5434	13.1427	9.18932	9.24061	8.70692	0.679204	3.2641e-05	67.0908	NM_018706.6	DHTKD1	hsa:55526	Probable 2-oxoglutarate dehydrogenase E1 component DHKTD1, mitochondrial
GTF2IP20	mRNA	3.34228	3.12433	3.19371	3.68855	3.7309	2.75724	1.05345	0.623552	19.837	NR_132119.1	GTF2IP20	hsa:441124	uncharacterized LOC441124
EDEM1	mRNA	10.305	10.3208	10.782	11.3237	11.3235	11.1512	1.07612	0.00876575	65.2062	NM_014674.2	EDEM1	hsa:9695	alpha-1,2-Mannosidase
DUSP3	mRNA	31.1929	33.164	31.933	31.2902	30.4205	30.8755	0.961536	0.120451	188.876	NM_004090.3	DUSP3	hsa:1845	Dual specificity phosphatase 3
BAG4	mRNA	24.3025	23.4481	20.7684	17.6023	22.7539	26.3114	0.972979	0.833021	135.187	NM_004874.3	BAG4	hsa:9530	cDNA, FLJ94678, highly similar to Homo sapiens BCL2-associated athanogene 4 (BAG4), mRNA
C6orf203	mRNA	8.92033	10.4169	9.01143	10.7676	12.0771	10.6755	1.18242	0.060035	61.8688	NM_016487.4	C6orf203	hsa:51250	Uncharacterized protein C6orf203
TCEB1	mRNA	15.7918	16.0252	17.6048	13.7816	14.9788	14.7803	0.881002	0.0447548	92.9626	NM_005648.3	TCEB1	hsa:6921	Transcription elongation factor B (SIII), polypeptide 1 (15kDa, elongin C), isoform CRA_a
UNC119B	mRNA	20.7141	22.6519	21.9618	17.848	17.2553	18.5151	0.82076	0.00441392	118.946	NM_032661.1	UNC119B	hsa:84747	Protein unc-119 homolog B
DCXR	mRNA	50.5641	53.313	51.6422	71.0855	69.046	64.7975	1.31771	0.00122551	360.448	NM_016286.3	DCXR	hsa:51181	L-xylulose reductase
FAM76A	mRNA	4.73116	4.48842	5.5791	5.23496	6.23397	6.52015	1.21559	0.105857	32.7878	NM_152660.2	FAM76A	hsa:199870	family with sequence similarity 76, member A
TTC26	mRNA	3.87982	4.40221	4.79342	5.19187	5.95326	5.48418	1.2718	0.0265112	29.7048	NM_024926.3	TTC26	hsa:79989	Intraflagellar transport protein 56
CERS5	mRNA	13.6594	13.2201	13.6778	11.9734	13.3124	11.4302	0.905285	0.0914529	77.2733	NM_147190.3	CERS5	hsa:91012	cDNA FLJ59877, highly similar to LAG1 longevity assurance homolog 5
CHAF1B	mRNA	14.7869	15.4116	15.7839	20.0559	19.7604	19.8394	1.29736	0.000115256	105.638	NM_005441.2	CHAF1B	hsa:8208	Chromatin assembly factor 1 subunit B
KIAA0040	mRNA	4.91295	4.64229	4.69716	2.70513	2.59696	2.43866	0.543119	4.35751e-05	21.9931	NM_014656.2	KIAA0040	hsa:9674	KIAA0040
BCORL1	mRNA	7.32449	7.28863	6.19666	6.51622	5.92368	5.52462	0.863272	0.11321	38.7743	NM_021946.4	BCORL1	hsa:63035	BCL-6 corepressor-like protein 1
AP1AR	mRNA	11.8069	11.7835	9.86401	9.61399	14.1503	16.221	1.19522	0.349063	73.4396	NM_018569.4	AP1AR	hsa:55435	Chromosome 4 open reading frame 16, isoform CRA_a
MRAS	mRNA	5.30518	5.45502	5.41071	2.75936	2.85453	3.22622	0.546667	8.13657e-05	25.011	NM_012219.4	MRAS	hsa:22808	Ras-related protein M-Ras
NBPF3	mRNA	6.73065	6.37613	6.45708	8.19633	7.6266	7.39658	1.18686	0.00950012	42.7834	NM_032264.4	NBPF3	hsa:84224	Neuroblastoma breakpoint family member 3
RELL1	mRNA	9.09147	9.12013	9.44792	10.1543	10.7609	9.42646	1.09697	0.0903994	58.0011	NM_001085400.1	RELL1	hsa:768211	RELT-like protein 1
KATNBL1	mRNA	6.91992	6.98204	7.29309	7.84181	8.28177	10.8998	1.27498	0.113409	48.2184	NM_024713.2	KATNBL1	hsa:79768	KATNB1-like protein 1
ZNF354B	mRNA	4.95587	4.54934	5.11543	7.41687	8.06699	8.02977	1.60825	0.000390308	38.1343	NM_058230.2	ZNF354B	hsa:117608	Zinc finger protein 354B
PPFIBP1	mRNA	9.81322	11.1647	10.7102	7.0946	7.2187	7.31907	0.682665	0.00113405	53.3205	NM_177444.2	PPFIBP1	hsa:8496	Liprin-beta-1
SARAF	mRNA	52.7795	55.4428	55.4914	53.2177	54.2465	53.7827	0.984932	0.432912	324.961	NM_016127.5	SARAF	hsa:51669	cDNA FLJ37067 fis, clone BRACE2015262, highly similar to Transmembrane protein 66
LRSAM1	mRNA	4.80074	5.11607	4.87331	4.07352	4.02346	3.80492	0.804719	0.00157889	26.692	NM_138361.5	LRSAM1	hsa:90678	Leucine rich repeat and sterile alpha motif containing 1, isoform CRA_a
DNAJB9	mRNA	3.94105	5.12777	4.3459	4.35321	4.21104	5.74512	1.06669	0.645611	27.7241	NM_012328.2	DNAJB9	hsa:4189	Similar to putative microvascular endothelial differentiation gene 1; similar to X98993 (PID:g1771560)
THUMPD3	mRNA	13.5861	13.8503	14.4116	17.1487	16.7622	17.6047	1.23102	0.000725553	93.3637	NM_015453.2	THUMPD3	hsa:25917	THUMP domain containing 3, isoform CRA_a
ADARB1	mRNA	3.624	3.64762	3.29617	5.29258	4.7781	5.14163	1.4395	0.00123949	25.7801	NM_015834.3	ADARB1	hsa:104	RNA editing deaminase 1
SCARB1	mRNA	20.7189	18.9389	19.2434	15.0801	14.2238	13.1363	0.720533	0.00221918	101.341	NM_005505.4	SCARB1	hsa:949	Scavenger receptor class B, member 1, isoform CRA_b
EXOC8	mRNA	12.056	11.994	12.415	12.9139	14.0881	15.3078	1.16029	0.0503466	78.7748	NM_175876	EXOC8	hsa:149371	Exocyst complex component 8
GALNT6	mRNA	3.94363	4.12751	4.4283	0.936619	0.987054	0.819763	0.219485	2.6565e-05	15.2429	NM_007210.3	GALNT6	hsa:11226	cDNA FLJ35177 fis, clone PLACE6013885, highly similar to Polypeptide N-acetylgalactosaminyltransferase 6 (EC 2.4.1.41)
RCAN1	mRNA	6.97078	7.23039	6.78667	8.84663	7.93376	9.95897	1.27404	0.0329733	47.7272	NM_203418.2	RCAN1	hsa:1827	cDNA FLJ54923, highly similar to Calcipressin-1
PNMAL1	mRNA	10.7809	9.88289	11.3861	7.25331	7.15091	7.86172	0.694728	0.00264237	54.3158	NM_018215.3	PNMAL1	hsa:55228	paraneoplastic Ma antigen family-like 1
SRP9	mRNA	235.856	260.599	216.139	197.963	285.719	337.812	1.15282	0.443993	1534.09	NM_003133.5	SRP9	hsa:6726	Signal recognition particle 9kDa, isoform CRA_b
TMTC3	mRNA	26.0725	24.9753	25.1711	15.6886	18.3699	22.7902	0.745861	0.0370098	133.068	NM_181783.3	TMTC3	hsa:160418	cDNA FLJ52097, weakly similar to Homo sapiens transmembrane and tetratricopeptide repeat containing 1 (TMTC1), mRNA
DPY19L4	mRNA	10.1694	10.5167	9.68764	6.62915	8.31906	9.72047	0.812172	0.109085	55.0424	NM_181787.2	DPY19L4	hsa:286148	Dpy-19-like 4 (C. elegans), isoform CRA_b
CARD10	mRNA	3.63445	3.41659	3.65663	3.19404	3.78704	3.23951	0.954512	0.473405	20.9283	NM_014550.3	CARD10	hsa:29775	Caspase recruitment domain family, member 10
LPCAT3	mRNA	14.9924	14.9167	14.7459	12.7934	13.2829	11.6159	0.844074	0.00972326	82.3472	NM_005768.5	LPCAT3	hsa:10162	cDNA FLJ53050, highly similar to Membrane bound O-acyltransferase domain-containing protein 5 (EC 2.3.-.-)
GPM6A	mRNA	4.70017	4.29876	3.87221	3.57159	4.63072	6.19215	1.11835	0.559056	27.2656	NM_201592.2	GPM6A	hsa:2823	Neuronal membrane glycoprotein M6-a
AACS	mRNA	7.02593	6.25815	7.41406	4.91858	5.14505	5.34222	0.744311	0.00812192	36.104	NM_023928.3	AACS	hsa:65985	Acetoacetyl-CoA synthetase, isoform CRA_b
UGDH	mRNA	11.18	10.8359	11.3296	14.6729	15.2149	15.5799	1.36353	0.000178853	78.8132	NM_003359.3	UGDH	hsa:7358	UDP-glucose 6-dehydrogenase
SDHAF3	mRNA	7.18016	7.05388	4.96134	4.43633	5.52452	5.61594	0.811487	0.21213	34.7722	NM_020186.2	SDHAF3	hsa:57001	Succinate dehydrogenase assembly factor 3, mitochondrial
IDH3G	mRNA	17.5781	16.4164	16.4535	19.1966	20.2182	17.4064	1.12633	0.078926	107.269	NM_174869.2	IDH3G	hsa:3421	Isocitrate dehydrogenase [NAD] subunit, mitochondrial
TFAM	mRNA	35.9303	38.2585	36.8191	31.999	39.3384	41.4547	1.01607	0.84979	223.8	NM_012251.1	TFAM	hsa:7019	Mitochondrial transcription factor A
RP5-864K19.6	mRNA	2.49592	2.86808	2.88033	2.63811	2.77563	2.86446	1.00411	0.940576	16.5225
MOB1B	mRNA	6.8925	7.26036	6.56935	5.87463	8.02903	8.85165	1.09811	0.497707	43.4775	NM_173468.3	MOB1B	hsa:92597	cDNA FLJ36226 fis, clone THYMU2001018, highly similar to Mps one binder kinase activator-like 1A
BLOC1S2	mRNA	11.664	12.5364	12.3976	10.8924	12.942	14.3728	1.04397	0.635	74.8053	NM_173809.4	BLOC1S2	hsa:282991	Biogenesis of lysosome-related organelles complex 1 subunit 2
SNX8	mRNA	4.30247	4.2245	4.53519	3.99678	3.94972	3.24913	0.857104	0.0742834	24.2578	NM_013321.3	SNX8	hsa:29886	cDNA, FLJ96764, highly similar to Homo sapiens sorting nexin 8 (SNX8), mRNA
HSPD1	mRNA	331.385	353.275	338.834	364.737	351.391	340.655	1.03252	0.306647	2080.28	NM_199440.1	HSPD1	hsa:3329	Heat shock 60kDa protein 1 (Chaperonin), isoform CRA_a
ATP13A3	mRNA	53.4325	53.4976	52.7723	32.1614	33.2807	36.973	0.641287	0.000203718	262.118	NM_024524.3	ATP13A3	hsa:79572	Probable cation-transporting ATPase 13A3
TMEM25	mRNA	3.9326	3.31563	3.67904	4.13474	3.62469	3.23719	1.00635	0.945119	21.9239	NM_032780.3	TMEM25	hsa:84866	Transmembrane protein 25, isoform CRA_b
KIF5B	mRNA	84.1783	84.9835	84.8244	76.4351	82.0002	85.6363	0.960964	0.286084	498.058	NM_004521.2	KIF5B	hsa:3799	Kinesin-like protein
TRIP6	mRNA	68.9936	70.8596	67.411	43.8915	45.5044	42.9533	0.638553	3.63822e-05	339.613	NM_003302.2	TRIP6	hsa:7205	Thyroid hormone receptor interacting protein 6 isoform 1
ATP8B2	mRNA	20.5919	20.7546	20.8546	22.0096	21.5739	21.9508	1.05359	0.00207947	127.735	NM_020452.3	ATP8B2	hsa:57198	Phospholipid-transporting ATPase ID
AGAP13P	mRNA	5.20173	4.67419	4.00583	6.53604	6.06799	7.47299	1.44629	0.0185779	33.9588
FAM177A1	mRNA	4.76228	5.71536	5.3233	5.97902	7.18316	8.56603	1.37512	0.0682692	37.5292	NM_173607.3	FAM177A1	hsa:283635	family with sequence similarity 177, member A1
HN1	mRNA	43.1018	43.1068	42.853	48.793	47.45	44.4761	1.09033	0.038401	269.781	NM_016185.3	HN1	hsa:51155	Hematological and neurological expressed 1 protein
IL17RB	mRNA	3.19221	3.76168	3.25362	5.77623	5.76112	5.37178	1.65654	0.000566046	27.1166	NM_172234.1	IL17RB	hsa:55540	Interleukin-17 receptor B
PRDX4	mRNA	388.801	413.891	421.911	441.859	422.22	446.042	1.06983	0.0827816	2534.72	NM_006406.1	PRDX4	hsa:10549	Peroxiredoxin-4
RNASEH1	mRNA	16.5331	15.2681	16.5989	19.3156	16.5251	16.9355	1.09041	0.207718	101.176	NM_002936.4	RNASEH1	hsa:246243	cDNA FLJ39594 fis, clone SKNSH2001875, highly similar to Ribonuclease H1 (EC 3.1.26.4)
CDC42SE2	mRNA	12.3112	13.1058	12.2577	13.1447	12.4123	13.3647	1.0331	0.35483	76.5963	NM_020240.2	CDC42SE2	hsa:56990	CDC42 small effector protein 2
CLU	mRNA	215.018	205.636	206.652	97.3027	107.955	91.7917	0.473531	3.94438e-05	924.356	NM_001831.3	CLU	hsa:1191	cDNA FLJ57622, highly similar to Clusterin
MRPL15	mRNA	52.9538	54.9609	57.3026	58.6078	54.9138	57.4564	1.03487	0.31284	336.195	NM_014175.3	MRPL15	hsa:29088	cDNA, FLJ93269, highly similar to Homo sapiens mitochondrial ribosomal protein L15 (MRPL15), nuclear gene encoding mitochondrial protein, mRNA
PLEKHA8	mRNA	11.2416	11.3998	10.8916	10.2734	9.89322	10.8705	0.925568	0.0608927	64.5702	NM_032639.3	PLEKHA8	hsa:84725	Pleckstrin homology domain containing, family A (Phosphoinositide binding specific) member 9, isoform CRA_a
CKAP4	mRNA	52.2091	53.3521	54.1189	42.8003	44.8316	40.8083	0.804359	0.00126863	288.12	NM_006825.3	CKAP4	hsa:10970	Cytoskeleton-associated protein 4, isoform CRA_c
SYNJ2BP	mRNA	12.1295	11.9199	11.9575	7.49085	8.23118	8.97938	0.686018	0.000972668	60.7083	NM_018373.2	SYNJ2BP	hsa:55333	Synaptojanin 2 binding protein, isoform CRA_a
RAD51B	mRNA	3.54588	3.65343	3.82494	3.13108	2.86871	3.34999	0.84811	0.0257168	20.374	NM_133510.3	RAD51B	hsa:5890	RAD51-like 1 (S. cerevisiae), isoform CRA_a
CCNJ	mRNA	13.3836	12.1584	14.0843	14.3502	16.2751	16.3351	1.18508	0.0469298	86.5866	NM_019084.4	CCNJ	hsa:54619	cDNA FLJ35041 fis, clone OCBBF2017458, highly similar to Homo sapiens cyclin J (CCNJ), mRNA
MFSD4B	mRNA	3.67103	3.57803	3.68881	4.80811	5.27265	4.76059	1.35688	0.00146082	25.7792	NM_153369.2	KIAA1919	hsa:91749	cDNA FLJ35817 fis, clone TESTI2006120, moderately similar to Rattus norvegicus Na+ dependent glucose transporter 1 (Naglt1), mRNA
CREBL2	mRNA	11.5164	11.5892	12.4506	8.04063	7.75356	9.34085	0.70691	0.00374101	60.6912	NM_001310.3	CREBL2	hsa:1389	cAMP responsive element binding protein-like 2, isoform CRA_a
PDCD2	mRNA	25.1191	25.9129	28.0296	29.2391	30.4453	28.4728	1.11504	0.043597	167.219	NM_144781.2	PDCD2	hsa:5134	Programmed cell death protein 2
FAM83H	mRNA	7.88988	7.94864	7.33341	6.93165	5.73238	6.06785	0.808386	0.0221161	41.9038	NM_198488.3	FAM83H	hsa:286077	Protein FAM83H
STRAP	mRNA	155.877	162.25	160.93	128.584	123.467	132.59	0.802915	0.000657499	863.699	NM_007178.3	STRAP	hsa:11171	cDNA, FLJ79540, highly similar to Serine-threonine kinase receptor-associatedprotein
FAHD2CP	mRNA	3.33374	3.85453	4.28905	3.3511	3.83841	3.41146	0.923645	0.407427	22.0783	NR_003698.1	FAHD2CP	hsa:729234	fumarylacetoacetate hydrolase domain containing 2C, pseudogene
CMTM3	mRNA	8.00269	8.21571	7.54251	9.2022	9.65614	8.52639	1.15251	0.0345639	51.1456	NM_181555.1	CMTM3	hsa:123920	CKLF-like MARVEL transmembrane domain containing 3, isoform CRA_a
RP11-395L14.17	mRNA	34.7794	31.2132	35.8661	44.1083	43.3625	46.1777	1.3121	0.00294309	235.507
GEMIN6	mRNA	3.69322	3.94448	3.81138	4.05425	3.93899	3.73458	1.02435	0.476259	23.1769	NM_024775.9	GEMIN6	hsa:79833	Gem (Nuclear organelle) associated protein 6, isoform CRA_b
GRINA	mRNA	33.9611	34.7959	31.983	27.6614	27.4216	25.6829	0.801726	0.00307162	181.506	NM_001009184.1	GRINA	hsa:2907	Protein lifeguard 1
CHCHD4	mRNA	11.7303	13.8958	12.0777	14.6913	13.8391	12.244	1.08144	0.356345	78.4782	NM_144636.2	CHCHD4	hsa:131474	Mitochondrial intermembrane space import and assembly protein 40
GUF1	mRNA	20.2482	20.5551	21.1046	23.9484	23.5878	25.806	1.1847	0.00646849	135.25	NM_021927.2	GUF1	hsa:60558	Translation factor GUF1, mitochondrial
SAPCD2	mRNA	25.9051	26.185	24.7787	37.4741	34.3453	35.0719	1.39057	0.000648478	183.76	NM_178448.3	SAPCD2	hsa:89958	Suppressor APC domain-containing protein 2
OR7E38P	mRNA	5.43145	4.63769	3.75392	3.96992	5.2711	4.33351	0.98202	0.900227	27.3976	OST127	OR7E38P		olfactory receptor, family 7, subfamily E, member 38 pseudogene
SMYD5	mRNA	12.5463	13.1373	11.2638	16.5716	14.6028	15.0616	1.2514	0.0188976	83.1835	NM_006062.2	SMYD5	hsa:10322	SET and MYND domain-containing protein 5
IFIT5	mRNA	12.355	14.986	13.2969	13.7884	13.7414	14.5859	1.03637	0.579039	82.7535	NM_012420.2	IFIT5	hsa:24138	Interferon-induced protein with tetratricopeptide repeats 5
L2HGDH	mRNA	5.7713	5.69769	6.26367	5.06224	4.66067	5.40484	0.853101	0.0357748	32.8604	NM_024884.2	L2HGDH	hsa:79944	cDNA FLJ76725, highly similar to Homo sapiens L-2-hydroxyglutarate dehydrogenase (L2HGDH), mRNA
SHTN1	mRNA	11.3806	12.7221	11.007	12.2409	14.2061	14.0187	1.15255	0.093459	75.5753	NM_018330.6	SHTN1	hsa:57698	Shootin-1
CDR2L	mRNA	5.58476	5.6228	5.45177	8.05175	7.99427	7.84087	1.43384	7.81495e-06	40.5462	NM_014603.2	CDR2L	hsa:30850	cerebellar degeneration-related protein 2-like
IKBKG	mRNA	4.70551	3.97401	5.29493	4.31914	4.26584	4.04305	0.903651	0.315335	26.6025	NM_003639.4	IKBKG	hsa:8517	NF-kappa-B essential modulator
CFL2	mRNA	18.6866	19.4864	19.286	15.948	18.6553	19.1392	0.935318	0.291991	111.202	NM_138638.4	CFL2	hsa:1073	Cofilin-2
AC093627.9	mRNA	4.21856	4.02401	2.89598	6.18412	5.62411	6.09618	1.60743	0.00728017	29.043	NM_020223.3	FAM20C	hsa:56975	Extracellular serine/threonine protein kinase FAM20C
MRPL19	mRNA	25.8598	28.2745	26.6068	29.8426	33.8426	36.1315	1.23626	0.0321177	180.558	NM_014763.3	MRPL19	hsa:9801	39S ribosomal protein L19, mitochondrial
NME4	mRNA	89.7526	82.4766	80.8153	100.079	95.618	91.8322	1.13628	0.0341055	540.574	NM_005009.2	NME4	hsa:4833	Nucleoside diphosphate kinase, mitochondrial
CEP290	mRNA	5.25135	5.70372	5.02339	3.58769	4.54636	4.92885	0.817531	0.0949432	29.0414	NM_025114.3	CEP290	hsa:80184	Centrosomal protein of 290 kDa
TMEM70	mRNA	11.4622	11.7927	12.7233	11.387	11.4609	11.5447	0.955928	0.236893	70.3709	NM_017866.5	TMEM70	hsa:54968	Alternative protein TMEM70
BCAT1	mRNA	37.5001	41.2573	36.3111	17.1541	23.1431	28.0205	0.593714	0.0109841	183.386	NM_005504.6	BCAT1	hsa:586	Branched-chain-amino-acid aminotransferase, cytosolic
MSI1	mRNA	14.3733	14.1998	15.4175	12.5681	13.5563	11.8136	0.862413	0.0331221	81.9285	NM_002442.3	MSI1	hsa:4440	cDNA FLJ13200 fis, clone NT2RP3004490, highly similar to RNA-binding protein Musashi homolog 1
ATIC	mRNA	110.942	112.924	113.809	113.463	110.929	106.298	0.979315	0.361571	668.366	NM_004044.6	ATIC	hsa:471	cDNA, FLJ93545, highly similar to Homo sapiens 5-aminoimidazole-4-carboxamide ribonucleotide formyltransferase/IMP cyclohydrolase (ATIC), mRNA
TNFAIP2	mRNA	3.78849	3.45595	3.86807	2.46751	2.50857	2.30854	0.655534	0.000808026	18.3971	NM_006291.2	TNFAIP2	hsa:7127	TNFAIP2 protein
MRPS9	mRNA	33.7521	32.2234	32.5999	32.191	31.8165	31.6747	0.970649	0.11762	194.258	NM_182640.2	MRPS9	hsa:64965	28S ribosomal protein S9, mitochondrial
PPP4R2	mRNA	16.5908	17.755	17.6638	16.3264	20.3613	24.8608	1.18341	0.271211	113.558	NM_174907.2	PPP4R2	hsa:151987	Serine/threonine-protein phosphatase 4 regulatory subunit 2
C2orf47	mRNA	6.44671	6.0821	5.75255	7.25911	5.26202	6.53758	1.04252	0.696239	37.3401	NM_024520.2	C2orf47	hsa:79568	Uncharacterized protein C2orf47, mitochondrial
TMEM123	mRNA	77.4342	83.4624	69.3598	48.0615	61.5153	72.5846	0.791125	0.121678	412.418	NM_052932.2	TMEM123	hsa:114908	Transmembrane protein 123, isoform CRA_a
DDX50	mRNA	23.9005	25.0099	28.254	25.2575	24.3213	26.375	0.984312	0.792467	153.118	NM_024045.1	DDX50	hsa:79009	cDNA FLJ56545, highly similar to ATP-dependent RNA helicase DDX50 (EC 3.6.1.-)
RP11-478C19.2	mRNA	6.48704	8.09413	6.93901	6.27004	6.54174	5.52423	0.852038	0.134525	39.8562
MIR6775	mRNA	8.55176	6.30521	3.0106	0	0.760069	0	0.0425391	0.0248789	18.6276	NR_106833.1	MIR6775	hsa:102465464	microRNA 6775
LY6E	mRNA	79.092	78.0593	72.7571	49.7578	50.449	53.3869	0.668064	0.000352306	383.502	NM_002346.2	LY6E	hsa:4061	Lymphocyte antigen 6E
FANCF	mRNA	3.99923	3.94397	3.76631	2.34658	3.0344	2.76603	0.695761	0.00499797	19.8565	NM_022725.3	FANCF	hsa:2188	Fanconi anemia, complementation group F
INTS2	mRNA	10.7213	10.9394	11.0474	14.1049	14.8198	15.6774	1.36364	0.0010347	77.3102	NM_020748.2	INTS2	hsa:57508	Integrator complex subunit 2, isoform CRA_a
CH507-145C22.1	mRNA	5.26367	6.2647	6.05614	6.2878	5.57676	6.75186	1.05868	0.494385	36.2009	XR_951116.1	CH507-145C22.1		uncharacterized LOC105379493
CDK6	mRNA	22.5588	25.6232	22.6765	16.569	19.6013	20.7433	0.8032	0.0437948	127.772	NM_001259.6	CDK6	hsa:1021	Cyclin-dependent kinase 6
RP5-850E9.3	mRNA	14.0597	12.8081	13.8538	14.3758	14.6668	14.7576	1.0756	0.064073	84.5218
GINS1	mRNA	17.4473	19.6707	18.3755	27.1139	25.2942	26.0425	1.41369	0.000781265	133.944	NM_021067.3	GINS1	hsa:9837	DNA replication complex GINS protein PSF1
RP4-592A1.2	mRNA	9.86303	12.5474	11.4403	14.964	13.4532	12.199	1.19986	0.113403	74.4669
NANP	mRNA	6.23217	5.89372	6.12084	7.53707	7.27665	8.00065	1.25033	0.00287819	41.0611	NM_152667.2	NANP	hsa:140838	N-acylneuraminate-9-phosphatase
HLA-E	mRNA	16.7274	16.9441	16.053	17.8889	15.6266	16.4724	1.0053	0.907887	99.7123	NM_005516.5	HLA-E	hsa:3133	cDNA FLJ78238, highly similar to Homo sapiens major histocompatibility complex, class I, E, mRNA
SRFBP1	mRNA	9.23171	10.7584	11.2197	7.74086	9.4419	10.1443	0.875594	0.237556	58.5368	NM_152546.2	SRFBP1	hsa:153443	Serum response factor-binding protein 1
RPAP3	mRNA	17.6976	18.2386	18.0731	16.519	16.6335	18.6956	0.959985	0.376702	105.858	NM_024604.2	RPAP3	hsa:79657	RNA polymerase II-associated protein 3
PDHX	mRNA	30.9752	30.9609	31.0226	25.2226	25.1846	27.006	0.83277	0.000996122	170.372	NM_003477.2	PDHX	hsa:8050	cDNA, FLJ92818, highly similar to Homo sapiens pyruvate dehydrogenase complex, component X (PDHX), mRNA
SMNDC1	mRNA	13.448	14.2314	14.1646	11.8217	16.1527	17.6534	1.09043	0.514606	87.4718	NM_005871.3	SMNDC1	hsa:10285	Survival of motor neuron-related-splicing factor 30
2017-09-15	mRNA	148.606	157.119	149.883	145.602	156.105	164.353	1.02294	0.594914	921.669	NM_203341.1	2017-09-15	hsa:9403	15 kDa selenoprotein
PIDD1	mRNA	4.12105	3.91902	3.99199	7.40748	6.99886	6.38849	1.72829	0.00063863	32.8269	NM_145887.3	PIDD1	hsa:55367	p53-induced death domain-containing protein 1
RCN2	mRNA	21.234	22.7229	21.5357	23.6817	23.1445	26.7187	1.12295	0.0893035	139.037	NM_002902.2	RCN2	hsa:5955	Reticulocalbin-2
ABHD13	mRNA	3.41942	3.88766	3.18329	2.65036	2.86884	3.56477	0.865934	0.245484	19.5743	NM_032859.2	ABHD13	hsa:84945	Abhydrolase domain containing 13, isoform CRA_a
NEURL4	mRNA	10.2506	9.95617	9.84326	12.9529	11.9614	12.6812	1.2511	0.00141144	67.6456	NM_032442.2	NEURL4	hsa:84461	Neuralized-like protein 4
DCAF17	mRNA	8.00532	8.80122	7.74893	8.73759	9.16974	11.2463	1.18726	0.140897	53.7091	NM_025000.3	DCAF17	hsa:80067	DDB1- and CUL4-associated factor 17
SH2D4A	mRNA	7.86292	7.32021	7.44907	4.56145	5.31958	4.16539	0.620639	0.00160078	36.6786	NM_022071.3	SH2D4A	hsa:63898	SH2 domain-containing protein 4A
ATG5	mRNA	13.8589	14.6643	14.8047	15.7522	15.1333	17.5522	1.11793	0.0952595	91.7656	NM_004849.3	ATG5	hsa:9474	Autophagy protein 5
TRIM39	mRNA	4.09517	3.55678	4.25452	6.73655	7.09154	6.94029	1.74429	0.000229812	32.6748	NM_172016.2	TRIM39	hsa:56658	Tripartite motif-containing 39, isoform CRA_b
RP11-651P23.4	mRNA	5.71937	4.43545	4.53031	4.79097	5.34676	6.89632	1.15995	0.357308	31.7192
CMAS	mRNA	23.7085	25.6848	25.7136	19.7924	20.0153	19.9351	0.795438	0.00154539	134.85	NM_018686.4	CMAS	hsa:55907	N-acylneuraminate cytidylyltransferase
CDKN3	mRNA	35.2205	37.4476	37.0421	22.0915	23.6247	20.9156	0.607344	0.000160225	176.342	NM_005192.3	CDKN3	hsa:1033	cDNA FLJ52251, highly similar to Cyclin-dependent kinase inhibitor 3 (EC 3.1.3.48)
THAP6	mRNA	5.55322	5.90867	5.18596	4.98915	5.26073	5.66522	0.955985	0.442025	32.5629	NM_144721.4	THAP6	hsa:152815	THAP domain containing 6, isoform CRA_b
FOPNL	mRNA	29.2226	30.4828	32.47	26.9607	28.5392	27.425	0.899643	0.0431143	175.1	NM_144600	FOPNL	hsa:123811	LisH domain-containing protein FOPNL
SSH3	mRNA	5.22315	4.07413	4.46031	3.43853	3.99913	3.50894	0.795677	0.0696697	24.7042	NM_018276.2	SSH3	hsa:54961	Slingshot homolog 3 (Drosophila), isoform CRA_f
NSMCE2	mRNA	25.4134	24.1012	27.3962	26.4723	24.6644	28.0416	1.02948	0.609805	156.089	NM_173685.2	NSMCE2	hsa:286053	Chromosome 8 open reading frame 36, isoform CRA_a
APOPT1	mRNA	6.04962	5.10414	6.8338	6.47818	6.96354	6.62504	1.11559	0.25365	38.0543	NM_032374	APOPT1	hsa:84334	Apoptogenic protein 1, mitochondrial
GALK1	mRNA	10.4143	10.7016	11.0434	11.6317	11.9167	10.9031	1.07128	0.0959599	66.6108	NM_000154.1	GALK1	hsa:2584	cDNA, FLJ79080, highly similar to Galactokinase (EC 2.7.1.6)
KRR1	mRNA	12.1226	12.289	12.146	9.60546	10.8279	12.8296	0.90988	0.30811	69.8207	NM_007043.6	KRR1	hsa:11103	KRR1 small subunit processome component homolog
PLOD3	mRNA	20.2349	20.5908	21.5983	17.2587	15.8592	16.6811	0.797753	0.00186454	112.223	NM_001084.4	PLOD3	hsa:8985	cDNA PSEC0016 fis, clone NT2RM1001076, highly similar to Procollagen-lysine,2-oxoglutarate 5-dioxygenase 3 (EC 1.14.11.4)
RP11-27I1.4	mRNA	7.73611	6.88737	6.61798	5.57309	5.62093	5.76618	0.798448	0.0139824	38.2017
RAB5A	mRNA	19.4829	21.0153	19.6591	19.5775	21.6728	23.3283	1.0735	0.282684	124.736	NM_004162.4	RAB5A	hsa:5868	RAB5A, member RAS oncogene family, isoform CRA_a
CNIH4	mRNA	19.5212	20.4293	20.5465	27.4804	27.2967	28.3261	1.37367	7.66947e-05	143.6	NM_014184.3	CNIH4	hsa:29097	Protein cornichon homolog 4
ZNF708	mRNA	3.49759	3.477	3.21662	2.458	3.48409	4.31406	1.00637	0.970185	20.4474	NM_021269.2	ZNF708	hsa:7562	Zinc finger protein 708
EIF2B3	mRNA	33.958	31.5378	34.7407	35.8942	34.0632	31.6568	1.01374	0.783165	201.851	NM_020365.4	EIF2B3	hsa:8891	Translation initiation factor eIF-2B subunit gamma
CISD3	mRNA	5.80093	5.61126	4.87623	4.83568	5.72699	5.00801	0.955936	0.575045	31.8591	NM_001136498.1	CISD3	hsa:284106	CDGSH iron-sulfur domain-containing protein 3, mitochondrial
SYPL1	mRNA	34.2174	34.5863	34.3225	23.2041	27.4293	30.8977	0.790596	0.0319159	184.657	NM_182715.2	SYPL1	hsa:6856	Synaptophysin-like 1, isoform CRA_a
ERGIC1	mRNA	19.1676	18.0312	18.439	20.8211	21.57	19.3956	1.11052	0.0463896	117.424	NM_020462.1	ERGIC1	hsa:57222	Endoplasmic reticulum-Golgi intermediate compartment protein 1
PPP6C	mRNA	22.5138	23.8587	23.3381	17.407	20.0421	21.2351	0.841825	0.0372504	128.395	NM_002721.4	PPP6C	hsa:5537	cDNA FLJ50777, highly similar to Serine/threonine-protein phosphatase 6 (EC 3.1.3.16)
CTDSPL	mRNA	9.38519	8.36364	9.63442	11.647	11.4384	10.8845	1.24053	0.00819565	61.3531	NM_005808.2	CTDSPL	hsa:10217	CTD small phosphatase-like protein
MCFD2	mRNA	37.0488	35.6935	35.7534	36.7774	40.4983	42.9437	1.10806	0.101744	228.715	NM_139279.5	MCFD2	hsa:90411	cDNA FLJ59187, highly similar to Multiple coagulation factor deficiency protein 2 homolog
NBN	mRNA	22.8076	22.7149	22.9702	24.659	27.9271	32.0555	1.23577	0.0657853	153.134	NM_002485.4	NBN	hsa:4683	Nibrin
RBM12B	mRNA	11.9113	12.479	11.5111	11.2849	12.1065	13.1054	1.01659	0.756061	72.3982	NM_203390.2	RBM12B	hsa:389677	RNA-binding protein 12B
PGM2	mRNA	20.1993	19.4071	18.902	25.3605	24.6317	25.9473	1.29792	0.000411034	134.448	NM_018290.3	PGM2	hsa:55276	cDNA FLJ54368, highly similar to Phosphoglucomutase-2 (EC 5.4.2.2)
SERINC5	mRNA	7.88098	7.86988	8.20793	6.81531	6.79945	7.0069	0.860714	0.00100554	44.5804	NM_178276.6	SERINC5	hsa:256987	Serine incorporator 5
TMEM30A	mRNA	37.6769	37.0283	36.9611	37.328	38.1178	45.7974	1.08576	0.304224	232.91	NM_018247.3	TMEM30A	hsa:55754	cDNA FLJ53706, highly similar to Cell cycle control protein 50A
EHD1	mRNA	8.89451	8.96695	8.9921	7.5207	6.81056	6.82846	0.787967	0.00128956	48.0133	NM_006795.3	EHD1	hsa:10938	EH-domain containing 1, isoform CRA_a
ADRM1	mRNA	59.3414	54.7379	55.8837	58.8982	60.4657	53.3987	1.01647	0.732994	342.726	NM_175573.2	ADRM1	hsa:11047	Proteasomal ubiquitin receptor ADRM1
STX12	mRNA	20.6975	20.3329	20.2671	22.6604	25.5496	26.2236	1.2143	0.0164429	135.731	NM_177424.2	STX12	hsa:23673	cDNA, FLJ79529, highly similar to Syntaxin-12
ZNHIT6	mRNA	12.2996	12.5437	12.9764	12.5523	14.4999	13.3588	1.06852	0.222528	78.2307	NM_017953.3	ZNHIT6	hsa:54680	Box C/D snoRNA protein 1
GDE1	mRNA	34.5904	32.1514	35.3522	36.8813	32.0023	34.6059	1.01367	0.798885	205.584	NM_016641.3	GDE1	hsa:51573	Membrane interacting protein of RGS16, isoform CRA_a
TM7SF2	mRNA	11.2341	10.409	9.58301	5.72814	6.98763	6.38205	0.611598	0.00252076	50.3239	NM_003273.3	TM7SF2	hsa:7108	Transmembrane 7 superfamily member 2, isoform CRA_a
YEATS4	mRNA	29.4076	36.1033	29.5807	17.5563	20.3342	22.9786	0.640111	0.0134752	155.961	NM_006530.3	YEATS4	hsa:8089	YEATS domain-containing protein 4
ARHGAP22	mRNA	3.97081	3.87209	3.59246	6.4538	5.69227	6.16285	1.60108	0.000776407	29.7443	NM_021226.3	ARHGAP22	hsa:58504	Rho GTPase activating protein 22, isoform CRA_a
OIP5	mRNA	11.2349	10.5597	12	13.6502	11.711	14.169	1.16972	0.0892494	73.3248	NM_007280.1	OIP5	hsa:11339	Opa interacting protein 5, isoform CRA_a
GCAT	mRNA	11.2361	11.6121	10.8632	9.36574	8.64579	8.79274	0.79511	0.00171569	60.5157	NM_014291.3	GCAT	hsa:23464	cDNA FLJ77874, highly similar to Homo sapiens glycine C-acetyltransferase (2-amino-3-ketobutyrate coenzyme A ligase), mRNA
ATP6V1D	mRNA	24.6476	26.2922	26.1212	16.8603	15.9751	16.8219	0.644388	0.000106168	126.718	NM_015994.3	ATP6V1D	hsa:51382	ATPase, H+ transporting, lysosomal 34kDa, V1 subunit D, isoform CRA_a
DCAF13	mRNA	15.0821	14.5211	16.1482	13.2059	15.6147	15.385	0.966213	0.599079	89.9569	NM_015420.6	DCAF13	hsa:25879	DDB1- and CUL4-associated factor 13
AKT1	mRNA	10.7622	10.9076	10.7032	8.7392	8.13281	8.15336	0.773031	0.000296842	57.3984	NM_005163.2	AKT1	hsa:207	RAC-alpha serine/threonine-protein kinase
SKP2	mRNA	130.091	133.978	127.391	80.8019	93.7979	97.3064	0.694595	0.00176194	663.366	NM_032637.3	SKP2	hsa:6502	S-phase kinase-associated protein 2 (P45), isoform CRA_c
KCNG1	mRNA	3.33983	3.19106	2.90221	2.76228	2.959	2.94746	0.918971	0.15028	18.1018	NM_172318.2	KCNG1	hsa:3755	Potassium voltage-gated channel subfamily G member 1
TAF2	mRNA	22.303	21.8219	21.7854	26.7467	26.2536	26.5687	1.20723	3.24818e-05	145.479	NM_003184.3	TAF2	hsa:6873	TAF2 RNA polymerase II, TATA box binding protein (TBP)-associated factor, 150kDa, isoform CRA_a
PMS2P3	mRNA	4.59384	4.81777	3.87579	4.06931	4.25894	4.84601	0.991484	0.923289	26.4617	NM_005395.2	PMS2P3	hsa:5387	Putative postmeiotic segregation increased 2-like protein 3
BOD1	mRNA	27.6273	31.3622	30.2952	36.342	37.8395	34.0951	1.21271	0.0152037	197.561	NM_138369.2	BOD1	hsa:91272	Biorientation of chromosomes in cell division protein 1
RAB23	mRNA	7.25441	7.98703	7.79045	8.04795	9.11847	10.2515	1.19043	0.0954899	50.4498	NM_183227.2	RAB23	hsa:51715	RAB23, member RAS oncogene family, isoform CRA_a
ZFC3H1	mRNA	18.6464	19.3621	18.9165	16.7488	17.5069	18.4103	0.925185	0.0534746	109.591	NM_144982.4	ZFC3H1	hsa:196441	Zinc finger C3H1 domain-containing protein
ECHS1	mRNA	92.9566	96.5902	95.785	84.8574	78.7807	77.4414	0.844909	0.00433578	526.411	NM_004092.3	ECHS1	hsa:1892	Enoyl-CoA hydratase, mitochondrial
ZYG11B	mRNA	18.8986	17.5841	18.3834	18.4151	19.8231	21.4275	1.08748	0.167643	114.532	NM_024646.2	ZYG11B	hsa:79699	zyg-11 family member B, cell cycle regulator
STK38	mRNA	17.1279	15.5118	17.1831	20.408	19.4321	20.5822	1.21274	0.00570267	110.245	NM_007271	STK38	hsa:11329	Serine/threonine kinase 38, isoform CRA_a
RPL7	mRNA	390.752	419.522	413.475	354.632	348.108	337.91	0.85038	0.00367219	2264.4	NM_000971.3	RPL7	hsa:6129	Ribosomal protein L7, isoform CRA_a
TRPM7	mRNA	10.4246	9.68425	10.1828	13.8654	13.6508	15.351	1.41515	0.00191029	73.1588	NM_017672.5	TRPM7	hsa:54822	Transient receptor potential cation channel, subfamily M, member 7, isoform CRA_a
MTO1	mRNA	3.88779	3.95909	3.93765	5.19616	4.97542	5.12206	1.29777	6.78434e-05	27.0782	NM_133645.2	MTO1	hsa:25821	Protein MTO1 homolog, mitochondrial
PDP2	mRNA	6.1655	5.91768	6.20344	5.36758	5.81252	5.55459	0.915133	0.0301058	35.0213	NM_020786.2	PDP2	hsa:57546	[Pyruvate dehydrogenase [acetyl-transferring]]-phosphatase 2, mitochondrial
CA8	mRNA	3.95238	3.91462	3.46582	3.83812	4.93905	4.32204	1.15587	0.172396	24.432	NM_004056.4	CA8	hsa:767	cDNA FLJ57482, highly similar to Carbonic anhydrase-related protein
TMEM141	mRNA	63.813	67.722	57.6893	39.0141	44.3187	38.371	0.643172	0.00292858	310.928	NM_032928.3	TMEM141	hsa:85014	Transmembrane protein 141
SERPINB1	mRNA	11.8059	11.0966	12.1038	11.0387	11.294	12.3836	0.991715	0.858667	69.7225	NM_030666.3	SERPINB1	hsa:1992	cDNA FLJ53963, highly similar to Leukocyte elastase inhibitor
AGPS	mRNA	21.1435	21.3999	20.0614	19.3086	21.6696	23.7536	1.03398	0.626698	127.337	NM_003659.3	AGPS	hsa:8540	cDNA FLJ51873, highly similar to Alkyldihydroxyacetonephosphate synthase, peroxisomal (EC 2.5.1.26)
QSOX2	mRNA	24.176	22.9919	23.3778	24.2379	22.0662	22.9668	0.981931	0.586832	139.817	NM_181701.3	QSOX2	hsa:169714	Sulfhydryl oxidase 2
SETD3	mRNA	26.476	24.5798	26.2876	21.6783	20.3183	21.0829	0.815577	0.00272789	140.423	NM_199123.1	SETD3	hsa:84193	SET domain containing 3, isoform CRA_a
MRPS10	mRNA	35.4229	36.0419	38.0611	47.1643	48.0205	45.2431	1.28214	0.000842437	249.954	NM_018141.3	MRPS10	hsa:55173	Mitochondrial ribosomal protein S10, isoform CRA_a
LMNB2	mRNA	89.9951	87.6825	85.912	77.1597	74.1929	72.8844	0.850705	0.00162665	487.827	NM_032737.3	LMNB2	hsa:84823	Lamin-B2
C9orf3	mRNA	7.21282	7.29723	7.72368	7.7898	7.10747	6.5894	0.9664	0.54991	43.7204	NM_032823.5	C9orf3	hsa:84909	Chromosome 9 open reading frame 3, isoform CRA_a
METTL15	mRNA	7.85117	8.77397	7.39415	4.41	4.58161	5.57977	0.606653	0.00447265	38.5907	NM_152636.2	METTL15	hsa:196074	Probable methyltransferase-like protein 15
GPAM	mRNA	9.20009	9.32124	8.94701	12.0273	12.3312	11.8407	1.31785	8.66121e-05	63.6675	NM_020918.5	GPAM	hsa:57678	Glycerol-3-phosphate acyltransferase, mitochondrial, isoform CRA_a
TOE1	mRNA	15.923	15.0422	14.556	22.5845	22.3697	19.2032	1.4094	0.00593726	109.679	NM_025077.3	TOE1	hsa:114034	cDNA FLJ36001 fis, clone TESTI2015213, highly similar to Homo sapiens target of EGR1, member 1 (nuclear) (TOE1), mRNA
SYNCRIP	mRNA	61.3916	66.5968	63.9655	67.6069	78.357	84.2085	1.1991	0.066508	422.126	NM_006372.4	SYNCRIP	hsa:10492	cDNA, FLJ94136, highly similar to Homo sapiens synaptotagmin binding, cytoplasmic RNA interacting protein (SYNCRIP), mRNA
GTF2H4	mRNA	10.7244	10.5066	11.4941	16.9163	18.197	15.7961	1.55566	0.00130953	83.6344	NM_001517.4	GTF2H4	hsa:2968	General transcription factor IIH subunit 4
AAGAB	mRNA	23.6638	21.9444	23.9245	28.0075	27.3761	26.7355	1.18101	0.00435576	151.652	NM_024666.4	AAGAB	hsa:79719	Alpha- and gamma-adaptin-binding protein p34
APTR	mRNA	3.93575	3.9239	4.23857	2.36033	2.40383	2.83121	0.627808	0.00118258	19.6936	NR_038361.1	APTR	hsa:100505854	Alu-mediated CDKN1A/p21 transcriptional regulator (non-protein coding)
HAX1	mRNA	87.4691	87.6218	91.5699	90.5083	89.4911	83.762	0.989127	0.71791	530.422	NM_006118.3	HAX1	hsa:10456	HCLS1-associated protein X-1
TUSC3	mRNA	10.2858	11.4819	10.2427	8.48194	8.77165	9.15265	0.824927	0.0142587	58.4167	NM_178234.2	TUSC3	hsa:7991	Tumor suppressor candidate 3 isoform a
AUP1	mRNA	44.1422	39.1425	41.056	59.1785	50.743	52.5782	1.30689	0.012478	286.84	NM_181576.1	AUP1	hsa:550	cDNA FLJ76490, highly similar to Homo sapiens ancient ubiquitous protein 1 (AUP1), transcript variant 2, mRNA
PIGW	mRNA	13.799	14.1884	14.3579	17.4075	18.2831	18.8247	1.2874	0.000801991	96.8605	NM_178517.3	PIGW	hsa:284098	Phosphatidylinositol glycan, class W, isoform CRA_a
FAM83B	mRNA	5.57714	5.0141	5.26051	5.34122	4.81889	5.51719	0.988995	0.837387	31.5291	NM_001010872.2	FAM83B	hsa:222584	family with sequence similarity 83, member B
UAP1	mRNA	38.4941	40.486	42.8221	53.9366	55.7102	57.2123	1.36992	0.000664839	288.661	NM_003115.4	UAP1	hsa:6675	UDP-N-acetylhexosamine pyrophosphorylase
TXNL4A	mRNA	24.9792	24.5838	26.0257	38.9587	36.1456	35.1337	1.45839	0.000699879	185.827	NM_006701	TXNL4A	hsa:10907	Thioredoxin-like protein 4A
SLC2A3P1	mRNA	19.0319	18.11	19.6994	27.5248	25.9513	27.1357	1.41819	0.000276701	137.453	SLC2A3P1	SLC2A3P1		solute carrier family 2 (facilitated glucose transporter), member 3 pseudogene 1
LINC01184	mRNA	4.7174	5.40719	5.26131	1.4316	1.40933	2.10384	0.321383	0.000357622	20.3307	NR_015360.1	LINC01184	hsa:644873	long intergenic non-protein coding RNA 1184
KIAA1715	mRNA	11.8163	12.579	11.3441	11.9394	12.1048	15.6607	1.11095	0.355398	75.4443	NM_030650	KIAA1715	hsa:80856	Protein lunapark
ALDH5A1	mRNA	9.00998	9.40086	9.37323	12.0139	12.3317	12.17	1.31426	4.83519e-05	64.2997	NM_170740.1	ALDH5A1	hsa:7915	cDNA FLJ78564, highly similar to Homo sapiens aldehyde dehydrogenase 5 family, member A1 (succinate-semialdehyde dehydrogenase) (ALDH5A1), nuclear gene encoding mitochondrial protein, transcript variant...
KLHL18	mRNA	9.75789	10.7258	10.4405	14.1606	13.9512	13.3062	1.33934	0.000817316	72.3421	NM_025010.4	KLHL18	hsa:23276	kelch-like family member 18
ROCK2	mRNA	14.0473	14.3078	14.2746	15.0695	15.3185	15.9436	1.08684	0.0106027	88.9613	NM_004850.3	ROCK2	hsa:9475	cDNA FLJ51533, highly similar to Rho-associated protein kinase 2 (EC 2.7.11.1)
RDH11	mRNA	17.9776	16.3457	16.2787	13.2191	13.6603	13.5743	0.799451	0.00408398	91.0558	NM_016026.3	RDH11	hsa:51109	cDNA FLJ32633 fis, clone SYNOV2000171, highly similar to Retinol dehydrogenase 11 (EC 1.1.1.-)
PRKAG2	mRNA	4.53489	5.0022	5.066	8.04288	7.58505	7.41121	1.57769	0.000367274	37.6422	NM_024429.1	PRKAG2	hsa:51422	Protein kinase, AMP-activated, gamma 2 non-catalytic subunit, isoform CRA_a
TIMM17A	mRNA	17.7435	17.0023	21.1601	20.6361	23.9878	23.6225	1.22074	0.068711	124.152	NM_006335.2	TIMM17A	hsa:10440	TIMM17A protein
SUCLG2	mRNA	13.4974	14.206	12.8949	13.6181	16.0545	16.2996	1.13237	0.128189	86.5706	NM_003848.3	SUCLG2	hsa:8801	Succinyl-CoA ligase subunit beta
PYGO1	mRNA	3.5547	3.7673	3.16687	3.93919	4.28802	5.28266	1.28802	0.0835964	23.9987	NM_015617.2	PYGO1	hsa:26108	Pygopus homolog 1
SNX18	mRNA	10.1625	10.2637	9.45101	6.66881	6.74405	7.04121	0.684606	0.000358756	50.3312	NM_052870.2	SNX18	hsa:112574	Sorting nexin-18
NXN	mRNA	20.5372	20.1623	21.1015	17.1058	16.9288	14.9926	0.793306	0.00430113	110.828	NM_022463.4	NXN	hsa:64359	Nucleoredoxin
PEX7	mRNA	5.26658	6.65665	5.50544	7.14272	7.91687	8.03846	1.32529	0.0210902	40.5267	NM_000288.3	PEX7	hsa:5191	Peroxisomal targeting signal 2 receptor
RCC1L	mRNA	16.7988	15.2873	16.3677	13.3499	12.0109	12.3025	0.777305	0.0040423	86.1172
SUPV3L1	mRNA	32.9084	32.4718	31.1262	35.0928	34.7943	33.1474	1.06764	0.0545586	199.541	NM_003171.4	SUPV3L1	hsa:6832	cDNA FLJ50848, highly similar to Homo sapiens suppressor of var1, 3-like 1 (S. cerevisiae) (SUPV3L1), mRNA
DCBLD1	mRNA	7.22536	6.4431	7.2872	7.39145	8.54795	7.82229	1.1339	0.0969843	44.7174	NM_173674.1	DCBLD1	hsa:285761	Discoidin, CUB and LCCL domain-containing protein 1
SLC27A2	mRNA	8.00236	7.68714	8.67716	11.4155	11.4791	10.8147	1.38342	0.000989265	58.0759	NM_003645.3	SLC27A2	hsa:11001	cDNA FLJ41911 fis, clone PEBLM2008605, highly similar to Very-long-chain acyl-CoA synthetase (EC 6.2.1.-)
GTF2A1	mRNA	14.6411	15.2954	12.9198	8.25642	11.635	13.3798	0.776344	0.126982	76.1274	NM_201595.2	GTF2A1	hsa:2957	Transcription initiation factor IIA subunit 1
HINT3	mRNA	10.6002	11.2244	7.78521	8.31271	14.3377	16.0461	1.30688	0.304383	68.3062	NM_138571.4	HINT3	hsa:135114	Histidine triad nucleotide-binding protein 3
NDUFA5	mRNA	6.89539	8.20779	6.46752	4.15236	6.00384	7.51187	0.819077	0.303821	39.2388	NM_005000.4	NDUFA5	hsa:4698	NADH dehydrogenase (Ubiquinone) 1 alpha subcomplex, 5, 13kDa, isoform CRA_c
IL27RA	mRNA	3.74522	3.09917	3.29621	3.42653	3.08082	3.64986	1.00164	0.98358	20.2978	NM_004843.3	IL27RA	hsa:9466	Interleukin-27 receptor subunit alpha
FAM135A	mRNA	11.3814	10.5052	10.8933	13.342	13.849	15.1859	1.29277	0.00615952	75.1568	NM_020819.4	FAM135A	hsa:57579	family with sequence similarity 135, member A
ELOVL2	mRNA	17.2824	16.3487	16.7661	19.2367	20.7181	20.9893	1.20928	0.00444122	111.341	NM_017770.3	ELOVL2	hsa:54898	Elongation of very long chain fatty acids protein 2
MB21D2	mRNA	6.34222	5.78701	6.14312	2.58298	2.6783	3.28095	0.467495	0.000284377	26.8146	NM_178496.3	MB21D2	hsa:151963	Protein MB21D2
ETAA1	mRNA	8.32108	8.2226	8.09531	6.06733	7.07345	9.12697	0.903761	0.430671	46.9067	NM_019002.3	ETAA1	hsa:54465	Ewing's tumor-associated antigen 1
OXSM	mRNA	3.78102	4.09569	3.44623	4.07839	4.35026	3.83431	1.08302	0.2609	23.5859	NM_017897.2	OXSM	hsa:54995	3-oxoacyl-[acyl-carrier-protein] synthase, mitochondrial
ZFAND2A	mRNA	8.31035	7.66571	7.47372	9.52502	9.33749	7.39705	1.11982	0.26642	49.7094	NM_182491.2	ZFAND2A	hsa:90637	cDNA FLJ76351, highly similar to Homo sapiens zinc finger, AN1-type domain 2A (ZFAND2A), mRNA
VSIG10	mRNA	6.30714	5.91983	5.93877	4.38834	4.22018	4.54094	0.723861	0.000434061	31.3152	NM_019086.5	VSIG10	hsa:54621	V-set and immunoglobulin domain-containing protein 10
PRPSAP2	mRNA	16.5179	18.6552	17.3798	18.8169	19.5501	18.8184	1.08815	0.0816035	109.738	NM_002767.3	PRPSAP2	hsa:5636	Phosphoribosyl pyrophosphate synthetase-associated protein 2, isoform CRA_a
TMEM185A	mRNA	5.93961	5.09236	6.78374	7.37366	7.07766	7.5798	1.23661	0.0509722	39.8468	NM_032508.3	TMEM185A	hsa:84548	Transmembrane protein 185A
CH507-9B2.3	mRNA	7.17201	7.87882	6.48526	11.011	10.2011	10.1677	1.45708	0.00254197	52.9159	XR_951081.1	CH507-9B2.8		uncharacterized LOC105372831
SEC23A	mRNA	36.2396	36.5388	40.048	43.5823	44.071	46.5744	1.18968	0.00966214	247.054	NM_006364.2	SEC23A	hsa:10484	cDNA FLJ55960, highly similar to Protein transport protein Sec23A
MECP2	mRNA	8.03239	7.78593	8.29342	11.439	10.7486	10.5988	1.35977	0.000626255	56.8981	NM_004992.3	MECP2	hsa:4204	cDNA FLJ75240, highly similar to Homo sapiens methyl CpG binding protein 2 (MECP2) mRNA
DEPDC1B	mRNA	22.778	22.2491	24.6883	13.995	14.2287	15.4685	0.626723	0.000569869	113.408	NM_018369.2	DEPDC1B	hsa:55789	cDNA FLJ55356, highly similar to Homo sapiens DEP domain containing 1B (DEPDC1B), mRNA
RP2	mRNA	7.15802	7.48169	6.29256	6.48133	7.5847	7.82536	1.04582	0.589077	42.8237	NM_006915.2	RP2	hsa:6102	Protein XRP2
KDSR	mRNA	8.65915	9.48872	8.73332	12.4139	11.8523	13.9737	1.42255	0.0053089	65.1212	NM_002035.2	KDSR	hsa:2531	Follicular lymphoma variant translocation 1, isoform CRA_a
C16orf13	mRNA	11.5944	10.9146	9.2082	11.7935	13.8626	10.8013	1.14945	0.240587	68.1747	NM_032366.4	C16orf13	hsa:84326	chromosome 16 open reading frame 13
NKIRAS1	mRNA	5.28128	4.56712	5.5951	4.99824	5.81258	6.62373	1.12892	0.300956	32.878	NM_020345.3	NKIRAS1	hsa:28512	NFKB inhibitor interacting Ras-like 1, isoform CRA_a
PDSS1	mRNA	21.3868	23.5189	23.0216	31.4528	31.4798	29.6618	1.36314	0.000734597	160.522	NM_014317.3	PDSS1	hsa:23590	cDNA FLJ51222, highly similar to Decaprenyl-diphosphate synthase subunit 1 (EC 2.5.1.-)
bP-2171C21.6	mRNA	2.82669	4.16823	3.15121	3.24483	3.24509	2.94616	0.930016	0.599974	19.5822
ZNF738	mRNA	3.73728	3.83038	3.4877	4.15618	4.12342	3.75728	1.08878	0.116372	23.0922	NR_027130.1	ZNF738	hsa:148203	cDNA FLJ14673 fis, clone NT2RP2003714, moderately similar to Zinc finger protein 430
GALNT1	mRNA	28.1103	29.7767	28.5327	26.5653	27.9197	29.0769	0.96693	0.340606	169.982	NM_020474.3	GALNT1	hsa:2589	Polypeptide N-acetylgalactosaminyltransferase 1
PTPDC1	mRNA	8.1254	7.71491	8.05723	9.76587	10.0663	9.80313	1.2401	0.000269397	53.5329	NM_177995.2	PTPDC1	hsa:138639	Protein tyrosine phosphatase domain-containing protein 1
FLT4	mRNA	4.41269	4.50881	4.59654	7.56159	7.36931	7.71697	1.67538	1.1584e-05	36.1659	NM_182925.4	FLT4	hsa:2324	Fms-related tyrosine kinase 4
PFDN1	mRNA	43.0624	43.2163	39.9176	33.7975	32.6616	30.8931	0.771435	0.00215479	223.549	NM_002622.4	PFDN1	hsa:5201	Prefoldin subunit 1
WDR3	mRNA	13.7253	14.2243	14.6874	17.8672	18.2984	18.5464	1.2832	0.000296135	97.3489	NM_006784.2	WDR3	hsa:10885	cDNA FLJ77605, highly similar to Homo sapiens WD repeat domain 3 (WDR3), mRNA
MPHOSPH6	mRNA	18.2246	20.3133	22.7129	19.1601	18.7337	20.5792	0.954647	0.547661	119.724	NM_005792.2	MPHOSPH6	hsa:10200	M-phase phosphoprotein 6
GOT1	mRNA	30.5087	28.8252	31.7091	27.6438	25.1315	22.4972	0.826779	0.0368214	166.316	NM_002079.2	GOT1	hsa:2805	Aspartate aminotransferase, cytoplasmic
MCCC2	mRNA	56.4794	55.5903	54.8319	25.6547	25.3996	26.2322	0.463066	6.20725e-07	244.188	NM_022132.4	MCCC2	hsa:64087	cDNA FLJ33515 fis, clone BRAMY2005662, highly similar to Methylcrotonoyl-CoA carboxylase beta chain, mitochondrial (EC 6.4.1.4)
ZNF277	mRNA	10.9607	8.82672	11.4074	6.2795	7.14081	8.29147	0.696004	0.0327954	52.9067	NM_021994.2	ZNF277	hsa:11179	cDNA, FLJ95473, Homo sapiens zinc finger protein (C2H2 type) 277 (ZNF277), mRNA
PUM3	mRNA	26.1011	25.8111	26.0805	23.833	25.7592	22.5674	0.925208	0.105442	150.152
DAGLB	mRNA	12.1939	10.6925	11.8888	12.5728	12.5998	12.049	1.07035	0.172737	71.9968	NM_139179.3	DAGLB	hsa:221955	KCCR13L, isoform CRA_a
COPS2	mRNA	17.0576	17.2895	16.2161	18.2031	21.2295	23.064	1.23601	0.052156	113.06	NM_004236.3	COPS2	hsa:9318	COP9 signalosome complex subunit 2
RER1	mRNA	31.9719	32.0006	32.4836	37.7301	35.7672	35.2533	1.12746	0.00607271	205.207	NM_007033.4	RER1	hsa:11079	Protein RER1
EPB41L2	mRNA	36.3813	37.3856	36.5871	31.5749	31.6293	31.0852	0.854426	0.000108574	204.643	NM_001431.3	EPB41L2	hsa:2037	cDNA FLJ54004, moderately similar to Band 4.1-like protein 2
BAG2	mRNA	12.5626	12.1995	11.3938	11.5606	13.3734	14.2872	1.08478	0.306588	75.377	NM_004282.3	BAG2	hsa:9532	cDNA FLJ10153 fis, clone HEMBA1003417, highly similar to BAG family molecular chaperone regulator 2
WDR61	mRNA	8.61774	7.8644	7.93374	9.1893	9.17675	8.69524	1.10835	0.0384706	51.4772	NM_025234	WDR61	hsa:80349	WD repeat-containing protein 61
OCLN	mRNA	17.1088	16.4482	17.0108	8.53074	8.70007	9.1707	0.5221	8.82569e-06	76.9694	NM_002538.3	OCLN	hsa:100506658	cDNA FLJ77961, highly similar to Homo sapiens occludin (OCLN), mRNA
NUP58	mRNA	32.5591	34.3122	35.1052	34.5691	36.1836	35.8155	1.04503	0.163129	208.545	NM_014089.3	NUP58	hsa:9818	cDNA FLJ41961 fis, clone PUAEN2004083, highly similar to Nucleoporin p58/p45
MTFR2	mRNA	8.86369	9.41456	9.50025	10.5125	10.5007	10.2346	1.12489	0.00618004	59.0262	NM_138419.3	MTFR2	hsa:113115	Mitochondrial fission regulator 2
CLDN12	mRNA	15.2828	15.0227	15.0685	10.8086	12.5632	14.4687	0.833969	0.0768919	83.2145	NM_012129.4	CLDN12	hsa:9069	Claudin-12
CEP85	mRNA	20.4391	21.4798	20.4202	28.9846	27.9852	27.3973	1.35336	0.000225264	146.706	NM_022778.3	CEP85	hsa:64793	Centrosomal protein of 85 kDa
TBCE	mRNA	32.2212	31.7715	32.9701	39.35	37.2341	38.2531	1.18434	0.00106757	211.8	NM_003193.4	TBCE	hsa:6905	cDNA FLJ57032, moderately similar to Tubulin-specific chaperone E
SRPRB	mRNA	27.6076	25.4233	28.8634	20.6706	18.8111	18.4999	0.708005	0.00276832	139.876	NM_021203.3	SRPRB	hsa:58477	Signal recognition particle receptor, B subunit, isoform CRA_b
LIG4	mRNA	6.83241	6.54671	6.4009	3.763	4.17802	4.55233	0.631615	0.000739961	32.2734	NM_206937.1	LIG4	hsa:3981	DNA ligase 4
CDC73	mRNA	17.5197	16.8805	15.0081	13.8026	18.523	22.0376	1.10028	0.545238	103.772	NM_024529.4	CDC73	hsa:79577	Parafibromin
MCRIP2	mRNA	5.56124	5.0562	4.30596	5.54449	5.57197	5.44933	1.11005	0.209592	31.4892
FUCA2	mRNA	59.2743	57.7248	62.6544	60.5901	58.7889	62.294	1.01124	0.723413	361.327	NM_032020.4	FUCA2	hsa:2519	Plasma alpha-L-fucosidase
PXN	mRNA	15.989	15.9849	16.0947	9.85496	9.44717	8.83821	0.585421	2.38506e-05	76.2089	NM_025157.4	PXN	hsa:5829	cDNA FLJ16691 fis, clone TRACH3000692, highly similar to Paxillin
CDK2AP1	mRNA	42.0952	41.3691	42.8761	29.4124	28.3642	31.1303	0.703709	0.000168304	215.247	NM_004642.3	CDK2AP1	hsa:8099	Cyclin-dependent kinase 2-associated protein 1
NOLC1	mRNA	81.6313	84.0837	86.0563	96.7671	99.3371	96.4883	1.16214	0.000971674	544.364	NM_004741.4	NOLC1	hsa:9221	Nucleolar and coiled-body phosphoprotein 1
CHMP2B	mRNA	30.4305	32.6507	31.6674	29.4687	39.5643	42.7476	1.17976	0.233971	206.529	NM_014043.3	CHMP2B	hsa:25978	Charged multivesicular body protein 2b
MOB4	mRNA	12.2672	12.8029	12.1116	10.2512	12.8678	15.873	1.04868	0.731204	76.1736	NM_199482.3	MOB4	hsa:25843	Preimplantation protein 3, isoform CRA_a
LHX4	mRNA	2.79828	2.89292	2.82686	3.41982	3.36115	3.46147	1.20244	0.000141724	18.7605	NM_033343.3	LHX4	hsa:89884	LIM homeobox protein 4
PLAGL1	mRNA	3.44896	3.62089	3.78773	4.36855	4.73136	4.96756	1.29564	0.00586288	24.925	NM_006718.3	PLAGL1	hsa:5325	Pleiomorphic adenoma gene-like protein 1
DCK	mRNA	19.727	21.5127	20.1918	21.0139	23.1715	27.1434	1.16111	0.15298	132.76	NM_000788.2	DCK	hsa:1633	cDNA FLJ51425, highly similar to Deoxycytidine kinase (EC 2.7.1.74)
C2CD3	mRNA	8.78683	8.53175	8.33012	7.4295	6.89161	6.55521	0.813933	0.00517161	46.525	NM_015531.5	C2CD3	hsa:26005	C2 domain-containing protein 3
WDR75	mRNA	18.4194	18.8522	19.6467	20.3784	20.1382	18.7533	1.04131	0.275437	116.188	NM_032168	WDR75	hsa:84128	cDNA FLJ77055, highly similar to Homo sapiens WD repeat domain 75 (WDR75), mRNA
FRA10AC1	mRNA	3.32481	3.61336	3.21592	2.85864	3.86204	3.96422	1.05228	0.659248	20.839	NM_203441.2	FRA10AC1	hsa:118924	Protein FRA10AC1
WDR46	mRNA	21.9212	21.8268	21.4779	24.9869	24.6433	23.6852	1.12402	0.00282136	138.541	NM_005452.5	WDR46	hsa:9277	Chromosome 6 open reading frame 11
RDH14	mRNA	10.039	9.97868	8.84853	11.0465	10.674	12.5685	1.18786	0.0604503	63.1553	NM_020905.3	RDH14	hsa:57665	Putative uncharacterized protein RDH14
SPDL1	mRNA	31.73	32.9556	33.5578	31.4375	30.6649	31.1754	0.949456	0.0470624	191.521	NM_017785.4	SPDL1	hsa:54908	Protein Spindly
ZNF106	mRNA	15.9308	14.9817	15.6573	16.6842	16.8265	18.0546	1.10727	0.0325388	98.135	NM_022473.2	ZNF106	hsa:64397	Zinc finger protein 106 homolog (Mouse), isoform CRA_a
PGRMC2	mRNA	17.1591	18.7012	15.8721	17.8881	21.7816	23.4718	1.22054	0.108215	114.874	NM_006320.4	PGRMC2	hsa:10424	Membrane-associated progesterone receptor component 2
UHRF1BP1L	mRNA	17.6595	15.9443	18.3694	16.5783	17.5459	18.3793	1.0102	0.85199	104.477	NM_015054.1	UHRF1BP1L	hsa:23074	UHRF1 binding protein 1-like
ATP6V1C1	mRNA	26.8329	26.5516	29.1608	19.7214	22.4002	25.0928	0.814273	0.0437613	149.76	NM_001695.4	ATP6V1C1	hsa:528	ATPase, H+ transporting, lysosomal 42kDa, V1 subunit C1, isoform CRA_a
TMEM135	mRNA	10.9383	12.1525	11.9638	9.58396	10.734	11.8118	0.916561	0.261131	67.1844	NM_022918.3	TMEM135	hsa:65084	cDNA FLJ55090
ARHGAP29	mRNA	7.36198	7.03893	7.48616	4.76154	5.00328	5.87569	0.7146	0.00460658	37.5276	NM_004815.3	ARHGAP29	hsa:9411	Rho GTPase-activating protein 29
TGS1	mRNA	15.2068	15.9898	16.3131	15.3	15.5726	15.5161	0.976405	0.331891	93.8984	NM_024831.6	TGS1	hsa:96764	cDNA, FLJ95547, highly similar to Homo sapiens nuclear receptor coactivator 6 interacting protein (NCOA6IP), mRNA
RP1-152L7.5	mRNA	7.11943	7.50152	8.13425	7.59025	9.09457	9.04441	1.1307	0.159923	48.4844
EIF3J	mRNA	36.3674	39.9496	35.1744	35.317	40.8494	40.8398	1.04946	0.475217	228.498	NM_003758.3	EIF3J	hsa:8669	Eukaryotic translation initiation factor 3 subunit J
ATP5J	mRNA	34.7336	36.1627	38.6567	42.2225	41.5021	39.4865	1.12467	0.0319184	232.764	NM_001685.4	ATP5J	hsa:522	ATP synthase-coupling factor 6, mitochondrial
VRK2	mRNA	13.3968	14.087	12.824	11.7476	13.3578	14.5316	0.983358	0.813137	79.9447	NM_006296.6	VRK2	hsa:7444	cDNA FLJ76729, highly similar to Homo sapiens vaccinia related kinase 2 isoform 6 (VRK2) mRNA
OSTF1	mRNA	5.36835	5.17849	5.60669	5.29639	6.48105	4.77864	1.02492	0.808703	32.7096	NM_012383.4	OSTF1	hsa:26578	Osteoclast-stimulating factor 1
SNHG20	mRNA	3.34089	3.34973	3.29578	3.69044	4.06245	3.7789	1.15475	0.01049	21.5182	NR_027058.1	SNHG20	hsa:654434	small nucleolar RNA host gene 20 (non-protein coding)
DYNC1LI2	mRNA	25.7288	26.8937	27.8447	33.4659	32.6052	35.1214	1.25756	0.00196756	181.66	NM_006141.2	DYNC1LI2	hsa:1783	Dynein, cytoplasmic 1, light intermediate chain 2, isoform CRA_a
UQCRC2	mRNA	71.9368	72.338	72.0505	72.6678	63.9967	67.1995	0.942395	0.176547	420.189	NM_003366	UQCRC2	hsa:7385	Cytochrome b-c1 complex subunit 2, mitochondrial
SPRYD7	mRNA	6.01671	7.40137	6.23328	5.58107	6.30493	7.73031	0.998217	0.988532	39.2677	NM_020456	SPRYD7	hsa:57213	SPRY domain containing 7
MTRR	mRNA	27.7433	26.8158	27.4352	22.8406	21.9134	22.3101	0.817912	0.000201968	149.059	NM_024010.2	MTRR	hsa:4552	Methionine synthase reductase
RP11-164P12.4	mRNA	3.49384	1.288	2.7333	1.73434	5.17547	3.54309	1.39091	0.45532	17.9681
CCNYL1	mRNA	10.3071	11.0642	11.4922	7.38305	7.00285	7.70953	0.672341	0.000871548	54.9589	NM_152523.2	CCNYL1	hsa:151195	Cyclin-Y-like protein 1
LRWD1	mRNA	7.10679	6.43359	6.18918	5.42508	5.61601	4.82401	0.804129	0.0239576	35.5947	NM_152892.1	LRWD1	hsa:222229	Leucine-rich repeat and WD repeat-containing protein 1
CKS1B	mRNA	67.644	73.7288	69.4812	88.8155	92.1607	84.6434	1.25973	0.00294958	476.474	NM_001826.2	CKS1B	hsa:1163	Cyclin-dependent kinases regulatory subunit 1
RPL7L1	mRNA	99.2593	99.3949	100.58	129.523	125.394	125.328	1.27073	4.88547e-05	679.479	NM_198486.2	RPL7L1	hsa:285855	Ribosomal protein L7-like 1, isoform CRA_b
NSUN2	mRNA	94.8846	94.3607	98.6927	78.723	76.6773	73.4503	0.794791	0.000661042	516.789	NM_017755.5	NSUN2	hsa:54888	tRNA (cytosine(34)-C(5))-methyltransferase
LPIN1	mRNA	5.85578	6.04037	6.17717	9.28926	7.59482	8.39917	1.39893	0.00849431	43.3566	NM_145693.2	LPIN1	hsa:23175	Phosphatidate phosphatase LPIN1
KRT8P12	mRNA	3.18196	4.1108	3.33084	1.35238	1.20131	2.02747	0.431225	0.00631846	15.2048	KRT8P12	KRT8P12		keratin 8 pseudogene 12
C2CD2	mRNA	5.63567	5.28654	5.60497	8.92583	8.28206	8.59466	1.56122	0.000140438	42.3297	NM_199050.2	C2CD2	hsa:25966	C2 domain-containing protein 2
NEDD1	mRNA	22.1192	23.1401	23.1862	17.5812	18.6525	19.8871	0.819935	0.00545261	124.566	NM_152905.3	NEDD1	hsa:121441	Neural cell expressed, developmentally down-regulated 1, isoform CRA_a
ANAPC4	mRNA	9.73378	8.59377	9.24341	8.79427	9.4227	9.57757	1.00811	0.863901	55.3655	NM_013367.2	ANAPC4	hsa:29945	cDNA FLJ13535 fis, clone PLACE1006506, highly similar to Anaphase-promoting complex subunit 4
SLC18B1	mRNA	22.626	21.6979	22.0363	31.2641	31.2498	34.906	1.46805	0.00114657	163.78	NM_052831.2	SLC18B1	hsa:116843	cDNA FLJ50098
AFG3L2	mRNA	26.1592	25.4291	26.8872	32.8188	31.6662	30.4852	1.21019	0.00228661	173.446	NM_006796.2	AFG3L2	hsa:10939	AFG3 ATPase family gene 3-like 2 (Yeast), isoform CRA_a
PPIB	mRNA	99.2896	103.363	104.519	137.921	139.665	118.786	1.29039	0.0123894	703.542	NM_000942.4	PPIB	hsa:5479	Peptidyl-prolyl cis-trans isomerase B
NAE1	mRNA	59.3059	65.2247	65.7471	41.7502	49.6426	54.416	0.766295	0.0248274	336.087	NM_003905.3	NAE1	hsa:8883	NEDD8-activating enzyme E1 regulatory subunit
GS1-358P8.4	mRNA	27.8569	26.7046	28.9506	38.3104	39.2356	41.1818	1.42168	0.000386641	202.24	NM_005391.4	PDK3	hsa:5165	[Pyruvate dehydrogenase (acetyl-transferring)] kinase isozyme 3, mitochondrial
DNAJA2	mRNA	36.7802	36.9285	39.2839	34.0291	34.2521	35.0497	0.914492	0.0206593	216.324	NM_005880.3	DNAJA2	hsa:10294	DnaJ (Hsp40) homolog, subfamily A, member 2, isoform CRA_a
UHRF1BP1	mRNA	14.65	13.8792	13.9225	17.6711	16.8459	17.0325	1.21431	0.00101388	94.0013	NM_017754.3	UHRF1BP1	hsa:54887	UHRF1-binding protein 1
WDR12	mRNA	12.8602	13.3257	13.3256	17.5367	16.7241	17.5971	1.31248	0.000214423	91.3693	NM_018256.3	WDR12	hsa:55759	Ribosome biogenesis protein WDR12
CRYZL1	mRNA	8.61194	8.84405	8.16957	8.93162	9.9846	9.52868	1.11002	0.060954	54.0705	NM_145858.2	CRYZL1	hsa:9946	Quinone oxidoreductase-like protein 1
MTX1P1	mRNA	14.4584	12.4599	11.5516	14.8378	17.7736	13.3293	1.1942	0.186094	84.4107	psMTX	MTX1P1		metaxin 1 pseudogene 1
OXR1	mRNA	14.8315	15.4557	15.9041	13.4416	15.3571	17.7084	1.00684	0.938036	92.6984	NM_181354.4	OXR1	hsa:55074	Oxidation resistance protein 1
ADNP2	mRNA	19.7092	19.6515	19.1284	19.2921	19.9549	18.8478	0.993259	0.741011	116.584	NM_014913.3	ADNP2	hsa:22850	KIAA0863 protein, isoform CRA_a
RP11-2B6.2	mRNA	2.74133	3.18336	2.75045	3.5823	5.04347	4.75375	1.54228	0.0289085	22.0547
ANXA2	mRNA	98.5905	95.977	96.5055	51.0104	48.2974	47.0615	0.502861	4.39391e-06	437.442	NM_004039.2	ANXA2	hsa:302	Annexin A2
[truncated: 8,905 more rows]
